# Supplementary material for: Tuberostemoamide hemihydrate
Source: Acta Crystallogr Sect E Struct Rep Online. 2011 Oct 29;67(Pt 11):o3056. doi: 10.1107/S1600536811043340 (PMC3247448; doi:10.1107/S1600536811043340)
Supplement: Supplementary file 1 [file e-67-o3056-sup1.cif]

##############################################################################
#                                                                            #
# This CIF contains the data in a paper accepted for publication in          #
# Acta Crystallographica Section E. It conforms to the requirements of       #
# Notes for Authors for Acta Crystallographica Section E, and has been       #
# peer reviewed under the auspices of the IUCr Commission on Journals.       #
#                                                                            #
# Full details of the Crystallographic Information File format               #
# are given in the paper "The Crystallographic Information File (CIF):       #
# a New Standard Archive File for Crystallography" by S. R. Hall, F. H.      #
# Allen and I. D. Brown [Acta Cryst. (1991), A47, 655-685].                  #
#                                                                            #
# The current version of the core CIF dictionary is obtainable from          #
# ftp://ftp.iucr.org/pub/cif_core.dic.                                       #
#                                                                            #
# Software is freely available for graphical display of the structure(s)     #
# in this CIF. For information consult the CIF software page                 #
# http://www.iucr.org/resources/cif/software.                                #
#                                                                            #
# This file may be used for bona fide research purposes within the           #
# scientific community so long as proper attribution is given to the journal # 
# article from which it was obtained.                                        #
#                                                                            #
##############################################################################
data_I
_audit_creation_method     SHELXL-97
_chemical_name_systematic
;
(1'<i>S</i>,2<i>R</i>,2'<i>R</i>,3'<i>S</i>,6'<i>R</i>)-3'-ethyl-4-methyl-
5<i>H</i>-5'-oxa-10'-azaspiro[furan-2,4'-tricyclo[8.3.0.0^2,6^]tridecane]-
5,11'-dione hemihydrate
;
_chemical_name_common     'tuberostemoamide hemihydrate'
_chemical_formula_moiety     'C17 H23 N O4, 0.5(H2 O)'
_chemical_formula_sum     'C17 H24 N1 O4.5'
_chemical_formula_iupac     'C17 H23 N O4, 0.5H2 O'
_chemical_formula_weight     314.37
_chemical_melting_point     ?
_symmetry_cell_setting     orthorhombic
_symmetry_space_group_name_H-M     'P 21 21 21'
_symmetry_space_group_name_Hall     'P 2ac 2ab'
loop_
    _symmetry_equiv_pos_as_xyz
    'x, y, z'
    '-x+1/2, -y, z+1/2'
    '-x, y+1/2, -z+1/2'
    'x+1/2, -y+1/2, -z'
_cell_length_a     8.6412(2)
_cell_length_b     10.7998(2)
_cell_length_c     36.1685(7)
_cell_angle_alpha     90.00
_cell_angle_beta     90.00
_cell_angle_gamma     90.00
_cell_volume     3375.36(12)
_cell_formula_units_Z     8
_cell_measurement_reflns_used     4774
_cell_measurement_theta_min     3.66
_cell_measurement_theta_max     62.53
_cell_measurement_temperature     298(2)
_exptl_crystal_description     block
_exptl_crystal_colour     colorless
_exptl_crystal_size_max     0.42
_exptl_crystal_size_mid     0.30
_exptl_crystal_size_min     0.27
_exptl_crystal_density_diffrn     1.237
_exptl_crystal_density_meas     ?
_exptl_crystal_density_method     'not measured'
_exptl_crystal_F_000     1352
_exptl_absorpt_coefficient_mu     0.731
_exptl_absorpt_correction_type     multi-scan
_exptl_absorpt_process_details     '(SADABS; Sheldrick, 2004)'
_exptl_absorpt_correction_T_min     0.8218
_exptl_absorpt_correction_T_max     1.0000
_exptl_special_details     ?
_diffrn_ambient_temperature     298(2)
_diffrn_radiation_type     CuK\a
_diffrn_radiation_wavelength     1.54184
_diffrn_radiation_source     'fine-focus sealed tube'
_diffrn_radiation_monochromator     graphite
_diffrn_measurement_device_type     'Oxford Diffraction Gemini S Ultra CCD'
_diffrn_measurement_method     \w
_diffrn_detector_area_resol_mean     ?
_diffrn_reflns_number     8573
_diffrn_reflns_av_R_equivalents     0.0210
_diffrn_reflns_av_sigmaI/netI     0.0258
_diffrn_reflns_theta_min     4.27
_diffrn_reflns_theta_max     62.62
_diffrn_reflns_theta_full     62.62
_diffrn_measured_fraction_theta_max     0.989
_diffrn_measured_fraction_theta_full     0.989
_diffrn_reflns_limit_h_min     -9
_diffrn_reflns_limit_h_max     9
_diffrn_reflns_limit_k_min     -12
_diffrn_reflns_limit_k_max     10
_diffrn_reflns_limit_l_min     -19
_diffrn_reflns_limit_l_max     41
_diffrn_standards_number     0
_diffrn_standards_interval_count     .
_diffrn_standards_interval_time     .
_diffrn_standards_decay_%     ?
_refine_special_details
;
Refinement of <i>F</i>^2^ against ALL reflections. The weighted <i>R</i>-factor
<i>wR</i> and goodness of fit <i>S</i> are based on <i>F</i>^2^, conventional
<i>R</i>-factors <i>R</i> are based on <i>F</i>, with <i>F</i> set to zero for
negative <i>F</i>^2^. The threshold expression of <i>F</i>^2^ >
\s(<i>F</i>^2^) is used only for calculating <i>R</i>-factors(gt) <i>etc</i>.
and is not relevant to the choice of reflections for refinement.
<i>R</i>-factors based on <i>F</i>^2^ are statistically about twice as large
as those based on <i>F</i>, and <i>R</i>- factors based on ALL data will be
even larger.
;
_reflns_number_total     4837
_reflns_number_gt     4514
_reflns_threshold_expression     I>2\(I)
_refine_ls_structure_factor_coef     Fsqd
_refine_ls_matrix_type     full
_refine_ls_R_factor_all     0.0530
_refine_ls_R_factor_gt     0.0497
_refine_ls_wR_factor_gt     0.1376
_refine_ls_wR_factor_ref     0.1421
_refine_ls_goodness_of_fit_ref     1.064
_refine_ls_restrained_S_all     1.064
_refine_ls_number_reflns     4837
_refine_ls_number_parameters     412
_refine_ls_number_restraints     2
_refine_ls_hydrogen_treatment     mixed
_refine_ls_weighting_scheme     calc
_refine_ls_weighting_details
         'calc w=1/[\s^2^(Fo^2^)+(0.0913P)^2^+0.4948P] where P=(Fo^2^+2Fc^2^)/3'
_atom_sites_solution_hydrogens     geom
_atom_sites_solution_primary     direct
_atom_sites_solution_secondary     difmap
_refine_ls_shift/su_max     0.000
_refine_ls_shift/su_mean     0.000
_refine_diff_density_max     0.509
_refine_diff_density_min     -0.240
_refine_ls_extinction_method     none
_refine_ls_extinction_coef     ?
_refine_ls_abs_structure_details     'Flack (1983), 1743 Friedel pairs'
_refine_ls_abs_structure_Flack     -0.1(2)
loop_
    _atom_type_symbol
    _atom_type_description
    _atom_type_scat_dispersion_real
    _atom_type_scat_dispersion_imag
    _atom_type_scat_source
    'C' 'C' 0.0181 0.0091
                         'International Tables Vol C Tables 4.2.6.8 and 6.1.1.4'
    'H' 'H' 0.0000 0.0000
                         'International Tables Vol C Tables 4.2.6.8 and 6.1.1.4'
    'N' 'N' 0.0311 0.0180
                         'International Tables Vol C Tables 4.2.6.8 and 6.1.1.4'
    'O' 'O' 0.0492 0.0322
                         'International Tables Vol C Tables 4.2.6.8 and 6.1.1.4'
_computing_data_collection     'SMART (Bruker, 1998)'
_computing_cell_refinement     'SAINT (Bruker, 1998)'
_computing_data_reduction     'SAINT (Bruker, 1998)'
_computing_structure_solution     'SHELXS97 (Sheldrick, 2008)'
_computing_structure_refinement     'SHELXL97 (Sheldrick, 2008)'
_computing_molecular_graphics     'XP (Bruker, 1998)'
_computing_publication_material     'SHELXTL (Sheldrick, 2008)'
loop_
    _atom_site_type_symbol
    _atom_site_label
    _atom_site_fract_x
    _atom_site_fract_y
    _atom_site_fract_z
    _atom_site_U_iso_or_equiv
    _atom_site_adp_type
    _atom_site_calc_flag
    _atom_site_refinement_flags
    _atom_site_occupancy
    _atom_site_symmetry_multiplicity
    _atom_site_disorder_assembly
    _atom_site_disorder_group
    O O1' 0.3987(3) 0.6908(2) 0.08626(7) 0.0818(7) Uani d . 1 1 . .
    O O2' 0.9749(2) 0.7450(2) 0.18688(6) 0.0688(6) Uani d . 1 1 . .
    O O3' 1.0512(3) 0.9441(2) 0.20168(6) 0.0792(7) Uani d . 1 1 . .
    O O4' 1.2437(4) 1.0530(3) 0.22680(11) 0.1210(12) Uani d . 1 1 . .
    C C1' 0.4852(4) 0.7634(3) 0.18058(9) 0.0663(8) Uani d . 1 1 . .
    H H1'A 0.4397 0.8047 0.2018 0.080 Uiso calc R 1 1 . .
    H H1'B 0.5442 0.6924 0.1890 0.080 Uiso calc R 1 1 . .
    C C2' 0.3601(4) 0.7249(4) 0.15240(10) 0.0828(10) Uani d . 1 1 . .
    H H2'A 0.3262 0.6405 0.1567 0.099 Uiso calc R 1 1 . .
    H H2'B 0.2713 0.7797 0.1537 0.099 Uiso calc R 1 1 . .
    C C3' 0.4403(3) 0.7360(3) 0.11593(9) 0.0614(7) Uani d . 1 1 . .
    N N4' 0.5691(3) 0.8034(2) 0.12056(6) 0.0530(5) Uani d . 1 1 . .
    C C5' 0.6762(4) 0.8299(3) 0.09050(7) 0.0583(7) Uani d . 1 1 . .
    H H5'A 0.7141 0.9140 0.0931 0.070 Uiso calc R 1 1 . .
    H H5'B 0.6214 0.8244 0.0672 0.070 Uiso calc R 1 1 . .
    C C6' 0.8127(4) 0.7416(3) 0.08984(7) 0.0617(7) Uani d . 1 1 . .
    H H6'A 0.7732 0.6575 0.0902 0.074 Uiso calc R 1 1 . .
    H H6'B 0.8673 0.7527 0.0666 0.074 Uiso calc R 1 1 . .
    C C7' 0.9266(3) 0.7555(3) 0.12079(8) 0.0612(7) Uani d . 1 1 . .
    H H7'A 0.9796 0.8341 0.1181 0.073 Uiso calc R 1 1 . .
    H H7'B 1.0035 0.6904 0.1188 0.073 Uiso calc R 1 1 . .
    C C8' 0.8538(3) 0.7500(3) 0.15902(7) 0.0513(6) Uani d . 1 1 . .
    H H8'A 0.7900 0.6752 0.1609 0.062 Uiso calc R 1 1 . .
    C C9' 0.7566(3) 0.8615(2) 0.16928(7) 0.0477(6) Uani d . 1 1 . .
    H H9'A 0.8006 0.9338 0.1567 0.057 Uiso calc R 1 1 . .
    C C9A' 0.5859(3) 0.8521(2) 0.15822(7) 0.0514(6) Uani d . 1 1 . .
    H H9AB 0.5397 0.9349 0.1592 0.062 Uiso calc R 1 1 . .
    C C10' 0.7858(4) 0.8767(3) 0.21083(7) 0.0547(6) Uani d . 1 1 . .
    H H10B 0.7249 0.8140 0.2239 0.066 Uiso calc R 1 1 . .
    C C11' 0.9562(4) 0.8396(3) 0.21282(8) 0.0596(7) Uani d . 1 1 . .
    C C12' 1.0220(4) 0.8032(3) 0.24871(9) 0.0681(8) Uani d . 1 1 . .
    H H12B 0.9854 0.7383 0.2632 0.082 Uiso calc R 1 1 . .
    C C13' 1.1403(4) 0.8751(4) 0.25765(9) 0.0762(9) Uani d . 1 1 . .
    C C14' 1.1569(4) 0.9670(4) 0.22847(11) 0.0810(10) Uani d . 1 1 . .
    C C15' 1.2413(6) 0.8803(6) 0.29114(12) 0.1187(17) Uani d . 1 1 . .
    H H15D 1.2159 0.8129 0.3073 0.178 Uiso calc R 1 1 . .
    H H15E 1.2251 0.9574 0.3038 0.178 Uiso calc R 1 1 . .
    H H15F 1.3478 0.8739 0.2838 0.178 Uiso calc R 1 1 . .
    C C16' 0.7445(6) 1.0033(4) 0.22668(10) 0.0858(11) Uani d . 1 1 . .
    H H16C 0.8230 1.0618 0.2188 0.103 Uiso calc R 1 1 . .
    H H16D 0.6473 1.0294 0.2158 0.103 Uiso calc R 1 1 . .
    C C17' 0.7300(10) 1.0123(6) 0.26649(16) 0.157(3) Uani d . 1 1 . .
    H H17D 0.7049 1.0960 0.2732 0.236 Uiso calc R 1 1 . .
    H H17E 0.8260 0.9891 0.2779 0.236 Uiso calc R 1 1 . .
    H H17F 0.6493 0.9579 0.2748 0.236 Uiso calc R 1 1 . .
    O O1 -0.0168(3) 0.5873(2) 0.01640(7) 0.0779(6) Uani d . 1 1 . .
    O O2 -0.5911(2) 0.31108(18) -0.03973(5) 0.0528(4) Uani d . 1 1 . .
    O O3 -0.6774(2) 0.36455(16) -0.09836(5) 0.0564(5) Uani d . 1 1 . .
    O O4 -0.8917(3) 0.3499(2) -0.13237(6) 0.0742(6) Uani d . 1 1 . .
    C C1 -0.1041(3) 0.3420(3) -0.04581(9) 0.0591(7) Uani d . 1 1 . .
    H H1A -0.1618 0.2844 -0.0305 0.071 Uiso calc R 1 1 . .
    H H1B -0.0599 0.2974 -0.0665 0.071 Uiso calc R 1 1 . .
    C C2 0.0210(3) 0.4071(3) -0.02354(9) 0.0595(7) Uani d . 1 1 . .
    H H2A 0.0564 0.3556 -0.0033 0.071 Uiso calc R 1 1 . .
    H H2B 0.1087 0.4283 -0.0390 0.071 Uiso calc R 1 1 . .
    C C3 -0.0582(3) 0.5213(3) -0.00945(8) 0.0545(6) Uani d . 1 1 . .
    N N4 -0.1863(2) 0.5401(2) -0.02972(6) 0.0515(5) Uani d . 1 1 . .
    C C5 -0.2939(3) 0.6411(3) -0.02211(9) 0.0610(7) Uani d . 1 1 . .
    H H5A -0.3387 0.6697 -0.0452 0.073 Uiso calc R 1 1 . .
    H H5B -0.2378 0.7097 -0.0111 0.073 Uiso calc R 1 1 . .
    C C6 -0.4218(3) 0.6016(3) 0.00366(9) 0.0610(7) Uani d . 1 1 . .
    H H6A -0.4763 0.6751 0.0120 0.073 Uiso calc R 1 1 . .
    H H6B -0.3755 0.5633 0.0252 0.073 Uiso calc R 1 1 . .
    C C7 -0.5400(3) 0.5116(3) -0.01270(8) 0.0544(7) Uani d . 1 1 . .
    H H7A -0.6114 0.4867 0.0066 0.065 Uiso calc R 1 1 . .
    H H7B -0.5992 0.5543 -0.0316 0.065 Uiso calc R 1 1 . .
    C C8 -0.4694(3) 0.3976(2) -0.02940(7) 0.0437(5) Uani d . 1 1 . .
    H H8A -0.4020 0.3583 -0.0111 0.052 Uiso calc R 1 1 . .
    C C9 -0.3777(3) 0.4177(2) -0.06508(7) 0.0457(6) Uani d . 1 1 . .
    H H9A -0.4245 0.4879 -0.0781 0.055 Uiso calc R 1 1 . .
    C C9A -0.2073(3) 0.4480(2) -0.05906(7) 0.0493(6) Uani d . 1 1 . .
    H H9AA -0.1645 0.4812 -0.0821 0.059 Uiso calc R 1 1 . .
    C C10 -0.4123(3) 0.3013(3) -0.08746(7) 0.0529(6) Uani d . 1 1 . .
    H H10A -0.3504 0.2334 -0.0772 0.063 Uiso calc R 1 1 . .
    C C11 -0.5799(3) 0.2795(2) -0.07690(7) 0.0500(6) Uani d . 1 1 . .
    C C12 -0.6566(3) 0.1570(2) -0.08304(8) 0.0576(7) Uani d . 1 1 . .
    H H12A -0.6192 0.0819 -0.0742 0.069 Uiso calc R 1 1 . .
    C C13 -0.7846(3) 0.1697(2) -0.10266(7) 0.0536(6) Uani d . 1 1 . .
    C C14 -0.7969(3) 0.3011(2) -0.11322(7) 0.0523(6) Uani d . 1 1 . .
    C C15 -0.9043(4) 0.0787(3) -0.11504(10) 0.0691(8) Uani d . 1 1 . .
    H H15A -0.8783 -0.0022 -0.1059 0.104 Uiso calc R 1 1 . .
    H H15B -0.9079 0.0770 -0.1416 0.104 Uiso calc R 1 1 . .
    H H15C -1.0036 0.1028 -0.1056 0.104 Uiso calc R 1 1 . .
    C C16 -0.3768(5) 0.3105(4) -0.12896(9) 0.0858(11) Uani d . 1 1 . .
    H H16A -0.4557 0.3617 -0.1404 0.103 Uiso calc R 1 1 . .
    H H16B -0.2787 0.3530 -0.1319 0.103 Uiso calc R 1 1 . .
    C C17 -0.3690(9) 0.1966(7) -0.14874(13) 0.158(3) Uani d . 1 1 . .
    H H17A -0.3458 0.2129 -0.1742 0.238 Uiso calc R 1 1 . .
    H H17B -0.4666 0.1546 -0.1470 0.238 Uiso calc R 1 1 . .
    H H17C -0.2892 0.1455 -0.1383 0.238 Uiso calc R 1 1 . .
    O O1W 0.1914(4) 0.5014(3) 0.06972(10) 0.1025(9) Uani d D 1 1 . .
    H H1WA 0.128(6) 0.529(6) 0.0552(14) 0.154 Uiso d D 1 1 . .
    H H1WB 0.256(6) 0.553(5) 0.0765(16) 0.154 Uiso d D 1 1 . .
loop_
    _atom_site_aniso_label
    _atom_site_aniso_U_11
    _atom_site_aniso_U_22
    _atom_site_aniso_U_33
    _atom_site_aniso_U_12
    _atom_site_aniso_U_13
    _atom_site_aniso_U_23
    O1' 0.0742(14) 0.0875(15) 0.0837(14) -0.0204(13) -0.0242(12) -0.0017(13)
    O2' 0.0611(12) 0.0800(13) 0.0653(11) 0.0199(11) -0.0105(10) -0.0137(10)
    O3' 0.0698(14) 0.0857(15) 0.0821(14) -0.0206(13) -0.0149(12) 0.0174(13)
    O4' 0.091(2) 0.112(2) 0.160(3) -0.042(2) -0.032(2) 0.014(2)
    C1' 0.0494(15) 0.082(2) 0.0676(16) -0.0068(16) 0.0064(14) 0.0036(15)
    C2' 0.0488(17) 0.102(3) 0.098(2) -0.0145(18) 0.0042(17) 0.005(2)
    C3' 0.0522(15) 0.0579(16) 0.0743(18) -0.0020(14) -0.0125(15) 0.0050(14)
    N4' 0.0514(12) 0.0490(11) 0.0584(12) -0.0085(10) -0.0059(10) 0.0023(10)
    C5' 0.0723(18) 0.0559(15) 0.0468(13) -0.0160(15) -0.0060(13) 0.0078(11)
    C6' 0.0733(19) 0.0614(16) 0.0504(13) -0.0130(16) 0.0116(14) -0.0043(12)
    C7' 0.0525(15) 0.0713(17) 0.0600(15) -0.0030(14) 0.0116(14) -0.0109(14)
    C8' 0.0498(14) 0.0514(13) 0.0527(13) 0.0004(12) -0.0008(12) -0.0050(11)
    C9' 0.0488(14) 0.0443(13) 0.0499(12) -0.0011(11) 0.0021(11) -0.0011(10)
    C9A' 0.0452(14) 0.0500(14) 0.0590(13) 0.0032(12) -0.0023(11) -0.0015(12)
    C10' 0.0597(16) 0.0550(15) 0.0495(13) -0.0005(14) 0.0021(12) -0.0034(12)
    C11' 0.0627(17) 0.0599(17) 0.0562(14) -0.0039(15) -0.0038(13) -0.0001(13)
    C12' 0.078(2) 0.0655(18) 0.0606(15) -0.0022(17) -0.0118(15) 0.0012(14)
    C13' 0.077(2) 0.081(2) 0.0708(18) -0.0006(19) -0.0223(17) -0.0044(17)
    C14' 0.063(2) 0.083(2) 0.097(3) -0.0072(19) -0.0125(18) -0.006(2)
    C15' 0.115(4) 0.149(4) 0.092(3) -0.008(3) -0.049(3) -0.011(3)
    C16' 0.113(3) 0.071(2) 0.073(2) 0.017(2) 0.002(2) -0.0231(16)
    C17' 0.199(7) 0.147(5) 0.126(4) 0.035(5) 0.007(5) -0.050(4)
    O1 0.0652(13) 0.0750(14) 0.0937(15) -0.0013(12) -0.0213(12) -0.0129(12)
    O2 0.0478(10) 0.0594(10) 0.0513(9) -0.0123(9) 0.0013(8) -0.0019(8)
    O3 0.0622(11) 0.0405(9) 0.0666(10) -0.0009(9) -0.0147(9) 0.0045(8)
    O4 0.0718(13) 0.0615(12) 0.0894(14) -0.0005(11) -0.0272(12) 0.0171(11)
    C1 0.0472(14) 0.0535(15) 0.0766(17) 0.0057(13) 0.0086(14) -0.0014(13)
    C2 0.0387(13) 0.0603(16) 0.0796(17) 0.0042(12) 0.0029(13) 0.0114(14)
    C3 0.0432(13) 0.0489(14) 0.0715(16) -0.0047(12) -0.0008(13) 0.0056(13)
    N4 0.0423(11) 0.0430(11) 0.0694(13) 0.0004(10) -0.0003(10) 0.0047(10)
    C5 0.0508(14) 0.0412(13) 0.0910(19) 0.0048(12) -0.0096(15) -0.0014(13)
    C6 0.0551(16) 0.0517(15) 0.0762(17) 0.0089(13) -0.0022(14) -0.0142(14)
    C7 0.0451(14) 0.0561(15) 0.0621(15) 0.0054(12) 0.0043(12) -0.0048(12)
    C8 0.0390(12) 0.0449(12) 0.0471(12) -0.0019(11) -0.0027(10) 0.0023(10)
    C9 0.0458(12) 0.0465(13) 0.0449(12) 0.0005(11) 0.0003(11) 0.0059(10)
    C9A 0.0465(13) 0.0511(14) 0.0504(13) -0.0016(12) 0.0086(11) 0.0050(11)
    C10 0.0575(15) 0.0511(13) 0.0501(13) 0.0047(13) 0.0009(12) -0.0020(11)
    C11 0.0543(15) 0.0437(13) 0.0520(13) 0.0039(12) -0.0072(12) 0.0008(11)
    C12 0.0657(17) 0.0416(13) 0.0656(15) 0.0039(13) -0.0101(14) 0.0035(12)
    C13 0.0589(15) 0.0397(13) 0.0621(14) 0.0011(12) -0.0061(13) -0.0011(11)
    C14 0.0556(15) 0.0461(13) 0.0553(13) 0.0025(13) -0.0057(13) 0.0019(11)
    C15 0.0646(18) 0.0528(16) 0.090(2) -0.0069(15) -0.0156(17) -0.0028(15)
    C16 0.102(3) 0.097(3) 0.0583(17) 0.010(2) 0.0197(19) -0.0043(17)
    C17 0.192(6) 0.202(6) 0.081(3) 0.027(6) 0.009(4) -0.047(4)
    O1W 0.104(2) 0.0833(18) 0.120(2) -0.0337(17) -0.0342(18) 0.0232(15)
_geom_special_details
;
All e.s.d.'s (except the e.s.d. in the dihedral angle between two l.s. planes)
are estimated using the full covariance matrix. The cell e.s.d.'s are taken
into account individually in the estimation of e.s.d.'s in distances, angles
and torsion angles; correlations between e.s.d.'s in cell parameters are only
used when they are defined by crystal symmetry. An approximate (isotropic)
treatment of cell e.s.d.'s is used for estimating e.s.d.'s involving l.s.
planes.
;
loop_
    _geom_bond_atom_site_label_1
    _geom_bond_atom_site_label_2
    _geom_bond_site_symmetry_2
    _geom_bond_distance
    _geom_bond_publ_flag
    O1' C3' . 1.233(4) ?
    O2' C11' . 1.396(4) ?
    O2' C8' . 1.454(3) ?
    O3' C14' . 1.354(4) ?
    O3' C11' . 1.453(4) ?
    O4' C14' . 1.195(5) ?
    C1' C9A' . 1.525(4) ?
    C1' C2' . 1.542(5) ?
    C1' H1'A . 0.9700 ?
    C1' H1'B . 0.9700 ?
    C2' C3' . 1.495(5) ?
    C2' H2'A . 0.9700 ?
    C2' H2'B . 0.9700 ?
    C3' N4' . 1.340(4) ?
    N4' C5' . 1.456(4) ?
    N4' C9A' . 1.467(3) ?
    C5' C6' . 1.517(4) ?
    C5' H5'A . 0.9700 ?
    C5' H5'B . 0.9700 ?
    C6' C7' . 1.498(4) ?
    C6' H6'A . 0.9700 ?
    C6' H6'B . 0.9700 ?
    C7' C8' . 1.520(4) ?
    C7' H7'A . 0.9700 ?
    C7' H7'B . 0.9700 ?
    C8' C9' . 1.515(4) ?
    C8' H8'A . 0.9800 ?
    C9' C9A' . 1.532(4) ?
    C9' C10' . 1.533(3) ?
    C9' H9'A . 0.9800 ?
    C9A' H9AB . 0.9800 ?
    C10' C16' . 1.525(4) ?
    C10' C11' . 1.528(4) ?
    C10' H10B . 0.9800 ?
    C11' C12' . 1.470(4) ?
    C12' C13' . 1.324(5) ?
    C12' H12B . 0.9300 ?
    C13' C14' . 1.456(5) ?
    C13' C15' . 1.494(5) ?
    C15' H15D . 0.9600 ?
    C15' H15E . 0.9600 ?
    C15' H15F . 0.9600 ?
    C16' C17' . 1.449(6) ?
    C16' H16C . 0.9700 ?
    C16' H16D . 0.9700 ?
    C17' H17D . 0.9600 ?
    C17' H17E . 0.9600 ?
    C17' H17F . 0.9600 ?
    O1 C3 . 1.229(4) ?
    O2 C11 . 1.390(3) ?
    O2 C8 . 1.455(3) ?
    O3 C14 . 1.351(3) ?
    O3 C11 . 1.468(3) ?
    O4 C14 . 1.195(3) ?
    C1 C2 . 1.521(4) ?
    C1 C9A . 1.528(4) ?
    C1 H1A . 0.9700 ?
    C1 H1B . 0.9700 ?
    C2 C3 . 1.499(4) ?
    C2 H2A . 0.9700 ?
    C2 H2B . 0.9700 ?
    C3 N4 . 1.343(4) ?
    N4 C5 . 1.460(3) ?
    N4 C9A . 1.466(3) ?
    C5 C6 . 1.507(4) ?
    C5 H5A . 0.9700 ?
    C5 H5B . 0.9700 ?
    C6 C7 . 1.529(4) ?
    C6 H6A . 0.9700 ?
    C6 H6B . 0.9700 ?
    C7 C8 . 1.501(4) ?
    C7 H7A . 0.9700 ?
    C7 H7B . 0.9700 ?
    C8 C9 . 1.530(3) ?
    C8 H8A . 0.9800 ?
    C9 C10 . 1.524(4) ?
    C9 C9A . 1.524(4) ?
    C9 H9A . 0.9800 ?
    C9A H9AA . 0.9800 ?
    C10 C11 . 1.517(4) ?
    C10 C16 . 1.535(4) ?
    C10 H10A . 0.9800 ?
    C11 C12 . 1.496(4) ?
    C12 C13 . 1.321(4) ?
    C12 H12A . 0.9300 ?
    C13 C14 . 1.473(4) ?
    C13 C15 . 1.496(4) ?
    C15 H15A . 0.9600 ?
    C15 H15B . 0.9600 ?
    C15 H15C . 0.9600 ?
    C16 C17 . 1.425(7) ?
    C16 H16A . 0.9700 ?
    C16 H16B . 0.9700 ?
    C17 H17A . 0.9600 ?
    C17 H17B . 0.9600 ?
    C17 H17C . 0.9600 ?
    O1W H1WA . 0.81(2) ?
    O1W H1WB . 0.82(2) ?
loop_
    _geom_angle_atom_site_label_1
    _geom_angle_atom_site_label_2
    _geom_angle_atom_site_label_3
    _geom_angle_site_symmetry_1
    _geom_angle_site_symmetry_3
    _geom_angle
    _geom_angle_publ_flag
    C11' O2' C8' . . 110.8(2) ?
    C14' O3' C11' . . 108.9(3) ?
    C9A' C1' C2' . . 102.6(3) ?
    C9A' C1' H1'A . . 111.2 ?
    C2' C1' H1'A . . 111.2 ?
    C9A' C1' H1'B . . 111.2 ?
    C2' C1' H1'B . . 111.2 ?
    H1'A C1' H1'B . . 109.2 ?
    C3' C2' C1' . . 103.7(2) ?
    C3' C2' H2'A . . 111.0 ?
    C1' C2' H2'A . . 111.0 ?
    C3' C2' H2'B . . 111.0 ?
    C1' C2' H2'B . . 111.0 ?
    H2'A C2' H2'B . . 109.0 ?
    O1' C3' N4' . . 124.5(3) ?
    O1' C3' C2' . . 126.9(3) ?
    N4' C3' C2' . . 108.6(3) ?
    C3' N4' C5' . . 122.8(2) ?
    C3' N4' C9A' . . 113.1(2) ?
    C5' N4' C9A' . . 124.0(2) ?
    N4' C5' C6' . . 112.5(2) ?
    N4' C5' H5'A . . 109.1 ?
    C6' C5' H5'A . . 109.1 ?
    N4' C5' H5'B . . 109.1 ?
    C6' C5' H5'B . . 109.1 ?
    H5'A C5' H5'B . . 107.8 ?
    C7' C6' C5' . . 115.9(2) ?
    C7' C6' H6'A . . 108.3 ?
    C5' C6' H6'A . . 108.3 ?
    C7' C6' H6'B . . 108.3 ?
    C5' C6' H6'B . . 108.3 ?
    H6'A C6' H6'B . . 107.4 ?
    C6' C7' C8' . . 113.8(2) ?
    C6' C7' H7'A . . 108.8 ?
    C8' C7' H7'A . . 108.8 ?
    C6' C7' H7'B . . 108.8 ?
    C8' C7' H7'B . . 108.8 ?
    H7'A C7' H7'B . . 107.7 ?
    O2' C8' C9' . . 105.0(2) ?
    O2' C8' C7' . . 109.5(2) ?
    C9' C8' C7' . . 114.9(2) ?
    O2' C8' H8'A . . 109.1 ?
    C9' C8' H8'A . . 109.1 ?
    C7' C8' H8'A . . 109.1 ?
    C8' C9' C9A' . . 114.6(2) ?
    C8' C9' C10' . . 103.5(2) ?
    C9A' C9' C10' . . 114.9(2) ?
    C8' C9' H9'A . . 107.8 ?
    C9A' C9' H9'A . . 107.8 ?
    C10' C9' H9'A . . 107.8 ?
    N4' C9A' C1' . . 102.2(2) ?
    N4' C9A' C9' . . 111.2(2) ?
    C1' C9A' C9' . . 116.9(2) ?
    N4' C9A' H9AB . . 108.7 ?
    C1' C9A' H9AB . . 108.7 ?
    C9' C9A' H9AB . . 108.7 ?
    C16' C10' C11' . . 116.3(3) ?
    C16' C10' C9' . . 115.2(3) ?
    C11' C10' C9' . . 100.2(2) ?
    C16' C10' H10B . . 108.2 ?
    C11' C10' H10B . . 108.2 ?
    C9' C10' H10B . . 108.2 ?
    O2' C11' O3' . . 108.5(2) ?
    O2' C11' C12' . . 110.7(3) ?
    O3' C11' C12' . . 103.6(2) ?
    O2' C11' C10' . . 105.7(2) ?
    O3' C11' C10' . . 109.1(2) ?
    C12' C11' C10' . . 119.0(3) ?
    C13' C12' C11' . . 110.9(3) ?
    C13' C12' H12B . . 124.5 ?
    C11' C12' H12B . . 124.5 ?
    C12' C13' C14' . . 107.4(3) ?
    C12' C13' C15' . . 132.1(4) ?
    C14' C13' C15' . . 120.3(4) ?
    O4' C14' O3' . . 121.9(4) ?
    O4' C14' C13' . . 128.9(4) ?
    O3' C14' C13' . . 109.1(3) ?
    C13' C15' H15D . . 109.5 ?
    C13' C15' H15E . . 109.5 ?
    H15D C15' H15E . . 109.5 ?
    C13' C15' H15F . . 109.5 ?
    H15D C15' H15F . . 109.5 ?
    H15E C15' H15F . . 109.5 ?
    C17' C16' C10' . . 117.0(4) ?
    C17' C16' H16C . . 108.0 ?
    C10' C16' H16C . . 108.0 ?
    C17' C16' H16D . . 108.0 ?
    C10' C16' H16D . . 108.0 ?
    H16C C16' H16D . . 107.3 ?
    C16' C17' H17D . . 109.5 ?
    C16' C17' H17E . . 109.5 ?
    H17D C17' H17E . . 109.5 ?
    C16' C17' H17F . . 109.5 ?
    H17D C17' H17F . . 109.5 ?
    H17E C17' H17F . . 109.5 ?
    C11 O2 C8 . . 110.84(19) ?
    C14 O3 C11 . . 109.35(19) ?
    C2 C1 C9A . . 103.5(2) ?
    C2 C1 H1A . . 111.1 ?
    C9A C1 H1A . . 111.1 ?
    C2 C1 H1B . . 111.1 ?
    C9A C1 H1B . . 111.1 ?
    H1A C1 H1B . . 109.0 ?
    C3 C2 C1 . . 103.6(2) ?
    C3 C2 H2A . . 111.0 ?
    C1 C2 H2A . . 111.0 ?
    C3 C2 H2B . . 111.0 ?
    C1 C2 H2B . . 111.0 ?
    H2A C2 H2B . . 109.0 ?
    O1 C3 N4 . . 124.6(3) ?
    O1 C3 C2 . . 127.0(3) ?
    N4 C3 C2 . . 108.4(2) ?
    C3 N4 C5 . . 122.3(2) ?
    C3 N4 C9A . . 113.2(2) ?
    C5 N4 C9A . . 124.4(2) ?
    N4 C5 C6 . . 111.9(2) ?
    N4 C5 H5A . . 109.2 ?
    C6 C5 H5A . . 109.2 ?
    N4 C5 H5B . . 109.2 ?
    C6 C5 H5B . . 109.2 ?
    H5A C5 H5B . . 107.9 ?
    C5 C6 C7 . . 115.5(2) ?
    C5 C6 H6A . . 108.4 ?
    C7 C6 H6A . . 108.4 ?
    C5 C6 H6B . . 108.4 ?
    C7 C6 H6B . . 108.4 ?
    H6A C6 H6B . . 107.5 ?
    C8 C7 C6 . . 113.9(2) ?
    C8 C7 H7A . . 108.8 ?
    C6 C7 H7A . . 108.8 ?
    C8 C7 H7B . . 108.8 ?
    C6 C7 H7B . . 108.8 ?
    H7A C7 H7B . . 107.7 ?
    O2 C8 C7 . . 109.7(2) ?
    O2 C8 C9 . . 104.40(18) ?
    C7 C8 C9 . . 115.7(2) ?
    O2 C8 H8A . . 108.9 ?
    C7 C8 H8A . . 108.9 ?
    C9 C8 H8A . . 108.9 ?
    C10 C9 C9A . . 116.2(2) ?
    C10 C9 C8 . . 103.3(2) ?
    C9A C9 C8 . . 114.2(2) ?
    C10 C9 H9A . . 107.5 ?
    C9A C9 H9A . . 107.5 ?
    C8 C9 H9A . . 107.5 ?
    N4 C9A C9 . . 111.6(2) ?
    N4 C9A C1 . . 102.1(2) ?
    C9 C9A C1 . . 116.6(2) ?
    N4 C9A H9AA . . 108.7 ?
    C9 C9A H9AA . . 108.7 ?
    C1 C9A H9AA . . 108.7 ?
    C11 C10 C9 . . 100.5(2) ?
    C11 C10 C16 . . 116.5(3) ?
    C9 C10 C16 . . 115.3(3) ?
    C11 C10 H10A . . 108.0 ?
    C9 C10 H10A . . 108.0 ?
    C16 C10 H10A . . 108.0 ?
    O2 C11 O3 . . 108.5(2) ?
    O2 C11 C12 . . 109.3(2) ?
    O3 C11 C12 . . 102.7(2) ?
    O2 C11 C10 . . 105.8(2) ?
    O3 C11 C10 . . 108.5(2) ?
    C12 C11 C10 . . 121.6(2) ?
    C13 C12 C11 . . 111.0(2) ?
    C13 C12 H12A . . 124.5 ?
    C11 C12 H12A . . 124.5 ?
    C12 C13 C14 . . 107.5(2) ?
    C12 C13 C15 . . 132.2(3) ?
    C14 C13 C15 . . 120.4(2) ?
    O4 C14 O3 . . 122.0(2) ?
    O4 C14 C13 . . 128.7(3) ?
    O3 C14 C13 . . 109.3(2) ?
    C13 C15 H15A . . 109.5 ?
    C13 C15 H15B . . 109.5 ?
    H15A C15 H15B . . 109.5 ?
    C13 C15 H15C . . 109.5 ?
    H15A C15 H15C . . 109.5 ?
    H15B C15 H15C . . 109.5 ?
    C17 C16 C10 . . 116.4(4) ?
    C17 C16 H16A . . 108.2 ?
    C10 C16 H16A . . 108.2 ?
    C17 C16 H16B . . 108.2 ?
    C10 C16 H16B . . 108.2 ?
    H16A C16 H16B . . 107.3 ?
    C16 C17 H17A . . 109.5 ?
    C16 C17 H17B . . 109.5 ?
    H17A C17 H17B . . 109.5 ?
    C16 C17 H17C . . 109.5 ?
    H17A C17 H17C . . 109.5 ?
    H17B C17 H17C . . 109.5 ?
    H1WA O1W H1WB . . 113(6) ?
loop_
    _geom_torsion_atom_site_label_1
    _geom_torsion_atom_site_label_2
    _geom_torsion_atom_site_label_3
    _geom_torsion_atom_site_label_4
    _geom_torsion_site_symmetry_1
    _geom_torsion_site_symmetry_2
    _geom_torsion_site_symmetry_3
    _geom_torsion_site_symmetry_4
    _geom_torsion
    _geom_torsion_publ_flag
    C9A' C1' C2' C3' . . . . 28.3(4) ?
    C1' C2' C3' O1' . . . . 163.4(3) ?
    C1' C2' C3' N4' . . . . -15.8(4) ?
    O1' C3' N4' C5' . . . . -0.5(5) ?
    C2' C3' N4' C5' . . . . 178.8(3) ?
    O1' C3' N4' C9A' . . . . 176.5(3) ?
    C2' C3' N4' C9A' . . . . -4.2(3) ?
    C3' N4' C5' C6' . . . . -97.1(3) ?
    C9A' N4' C5' C6' . . . . 86.2(3) ?
    N4' C5' C6' C7' . . . . -69.8(3) ?
    C5' C6' C7' C8' . . . . 53.7(4) ?
    C11' O2' C8' C9' . . . . 1.6(3) ?
    C11' O2' C8' C7' . . . . 125.5(3) ?
    C6' C7' C8' O2' . . . . 171.3(3) ?
    C6' C7' C8' C9' . . . . -70.9(3) ?
    O2' C8' C9' C9A' . . . . -150.5(2) ?
    C7' C8' C9' C9A' . . . . 89.2(3) ?
    O2' C8' C9' C10' . . . . -24.5(3) ?
    C7' C8' C9' C10' . . . . -144.9(2) ?
    C3' N4' C9A' C1' . . . . 22.5(3) ?
    C5' N4' C9A' C1' . . . . -160.5(2) ?
    C3' N4' C9A' C9' . . . . 147.9(2) ?
    C5' N4' C9A' C9' . . . . -35.1(3) ?
    C2' C1' C9A' N4' . . . . -30.1(3) ?
    C2' C1' C9A' C9' . . . . -151.7(3) ?
    C8' C9' C9A' N4' . . . . -44.1(3) ?
    C10' C9' C9A' N4' . . . . -163.9(2) ?
    C8' C9' C9A' C1' . . . . 72.6(3) ?
    C10' C9' C9A' C1' . . . . -47.2(3) ?
    C8' C9' C10' C16' . . . . 161.7(3) ?
    C9A' C9' C10' C16' . . . . -72.5(4) ?
    C8' C9' C10' C11' . . . . 36.2(3) ?
    C9A' C9' C10' C11' . . . . 161.9(2) ?
    C8' O2' C11' O3' . . . . -94.7(3) ?
    C8' O2' C11' C12' . . . . 152.3(3) ?
    C8' O2' C11' C10' . . . . 22.2(3) ?
    C14' O3' C11' O2' . . . . -118.9(3) ?
    C14' O3' C11' C12' . . . . -1.3(4) ?
    C14' O3' C11' C10' . . . . 126.3(3) ?
    C16' C10' C11' O2' . . . . -160.9(3) ?
    C9' C10' C11' O2' . . . . -36.0(3) ?
    C16' C10' C11' O3' . . . . -44.4(3) ?
    C9' C10' C11' O3' . . . . 80.5(3) ?
    C16' C10' C11' C12' . . . . 74.0(4) ?
    C9' C10' C11' C12' . . . . -161.1(3) ?
    O2' C11' C12' C13' . . . . 115.6(3) ?
    O3' C11' C12' C13' . . . . -0.4(4) ?
    C10' C11' C12' C13' . . . . -121.7(3) ?
    C11' C12' C13' C14' . . . . 1.9(4) ?
    C11' C12' C13' C15' . . . . 177.3(4) ?
    C11' O3' C14' O4' . . . . -175.9(4) ?
    C11' O3' C14' C13' . . . . 2.5(4) ?
    C12' C13' C14' O4' . . . . 175.5(5) ?
    C15' C13' C14' O4' . . . . -0.6(7) ?
    C12' C13' C14' O3' . . . . -2.7(4) ?
    C15' C13' C14' O3' . . . . -178.8(4) ?
    C11' C10' C16' C17' . . . . -79.4(6) ?
    C9' C10' C16' C17' . . . . 163.8(5) ?
    C9A C1 C2 C3 . . . . 28.4(3) ?
    C1 C2 C3 O1 . . . . 161.7(3) ?
    C1 C2 C3 N4 . . . . -17.6(3) ?
    O1 C3 N4 C5 . . . . -2.0(4) ?
    C2 C3 N4 C5 . . . . 177.3(2) ?
    O1 C3 N4 C9A . . . . 179.5(3) ?
    C2 C3 N4 C9A . . . . -1.3(3) ?
    C3 N4 C5 C6 . . . . -91.8(3) ?
    C9A N4 C5 C6 . . . . 86.6(3) ?
    N4 C5 C6 C7 . . . . -70.3(3) ?
    C5 C6 C7 C8 . . . . 53.6(3) ?
    C11 O2 C8 C7 . . . . 124.5(2) ?
    C11 O2 C8 C9 . . . . 0.0(3) ?
    C6 C7 C8 O2 . . . . 172.6(2) ?
    C6 C7 C8 C9 . . . . -69.7(3) ?
    O2 C8 C9 C10 . . . . -23.5(2) ?
    C7 C8 C9 C10 . . . . -144.1(2) ?
    O2 C8 C9 C9A . . . . -150.7(2) ?
    C7 C8 C9 C9A . . . . 88.7(3) ?
    C3 N4 C9A C9 . . . . 144.6(2) ?
    C5 N4 C9A C9 . . . . -33.9(3) ?
    C3 N4 C9A C1 . . . . 19.3(3) ?
    C5 N4 C9A C1 . . . . -159.2(2) ?
    C10 C9 C9A N4 . . . . -164.9(2) ?
    C8 C9 C9A N4 . . . . -44.8(3) ?
    C10 C9 C9A C1 . . . . -48.2(3) ?
    C8 C9 C9A C1 . . . . 72.0(3) ?
    C2 C1 C9A N4 . . . . -28.6(3) ?
    C2 C1 C9A C9 . . . . -150.5(2) ?
    C9A C9 C10 C11 . . . . 162.2(2) ?
    C8 C9 C10 C11 . . . . 36.3(2) ?
    C9A C9 C10 C16 . . . . -71.6(3) ?
    C8 C9 C10 C16 . . . . 162.5(3) ?
    C8 O2 C11 O3 . . . . -92.3(2) ?
    C8 O2 C11 C12 . . . . 156.4(2) ?
    C8 O2 C11 C10 . . . . 24.0(3) ?
    C14 O3 C11 O2 . . . . -113.1(2) ?
    C14 O3 C11 C12 . . . . 2.5(3) ?
    C14 O3 C11 C10 . . . . 132.4(2) ?
    C9 C10 C11 O2 . . . . -37.4(2) ?
    C16 C10 C11 O2 . . . . -162.7(3) ?
    C9 C10 C11 O3 . . . . 78.8(2) ?
    C16 C10 C11 O3 . . . . -46.4(3) ?
    C9 C10 C11 C12 . . . . -162.6(2) ?
    C16 C10 C11 C12 . . . . 72.2(4) ?
    O2 C11 C12 C13 . . . . 111.1(3) ?
    O3 C11 C12 C13 . . . . -4.0(3) ?
    C10 C11 C12 C13 . . . . -125.3(3) ?
    C11 C12 C13 C14 . . . . 3.8(3) ?
    C11 C12 C13 C15 . . . . -177.6(3) ?
    C11 O3 C14 O4 . . . . -179.0(3) ?
    C11 O3 C14 C13 . . . . -0.5(3) ?
    C12 C13 C14 O4 . . . . 176.3(3) ?
    C15 C13 C14 O4 . . . . -2.5(5) ?
    C12 C13 C14 O3 . . . . -2.1(3) ?
    C15 C13 C14 O3 . . . . 179.1(2) ?
    C11 C10 C16 C17 . . . . -78.4(5) ?
    C9 C10 C16 C17 . . . . 164.2(5) ?
loop_
    _geom_hbond_atom_site_label_D
    _geom_hbond_atom_site_label_H
    _geom_hbond_atom_site_label_A
    _geom_hbond_site_symmetry_A
    _geom_hbond_distance_DH
    _geom_hbond_distance_HA
    _geom_hbond_distance_DA
    _geom_hbond_angle_DHA
    O1W H1WA O1 . 0.814 1.984 2.796(3) 174.8
    O1W H1WB O1' . 0.825 1.966 2.784(3) 171.4
    C5' H5'A O3 4_665 0.970 2.575 3.545(4) 178.0
    C10 H10A O1W 4_455 0.980 2.576 3.450(4) 148.5
data_global
_journal_date_recd_electronic     2011-10-02
_journal_date_accepted     2011-10-19
_journal_name_full     'Acta Crystallographica, Section E'
_journal_year     2011
_journal_volume     67
_journal_issue     11
_journal_page_first     o3056
_journal_page_last     o3056
_journal_paper_category     QO
_journal_coeditor_code     ZS2152
_publ_contact_author_name     'Ren-Wang Jiang'
_publ_contact_author_address
;
Guangdong Province Key Laboratory of Pharmacodynamic Constituents of
Traditional Chinese Medicine and New Drugs Research,
Institute of Traditional Chinese Medicine and Natural Products,
Jinan University,
Guangzhou 510632,
People's Republic of China
;
_publ_contact_author_email     trwjiang@jnu.edu.cn
_publ_contact_author_fax     '8620-85221559'
_publ_contact_author_phone     '8620-85221016'
_publ_section_title
;
Tuberostemoamide hemihydrate
;
loop_
    _publ_author_name
    _publ_author_address
    'Zhang, Rong-Rong'
;
Guangdong Province Key Laboratory of Pharmacodynamic Constituents of
Traditional Chinese Medicine and New Drugs Research
Institute of Traditional Chinese Medicine and Natural Products
Jinan University
Guangzhou 510632
People's Republic of China
;
    'Ma, Zhi-Guo'
;
Guangdong Province Key Laboratory of Pharmacodynamic Constituents of
Traditional Chinese Medicine and New Drugs Research
Institute of Traditional Chinese Medicine and Natural Products
Jinan University
Guangzhou 510632
People's Republic of China
;
    'Li, Guo-Qiang'
;
Guangdong Province Key Laboratory of Pharmacodynamic Constituents of
Traditional Chinese Medicine and New Drugs Research
Institute of Traditional Chinese Medicine and Natural Products
Jinan University
Guangzhou 510632
People's Republic of China
;
    'But, Paul Pui-Hay'
;
School of Biological Sciences,
The Chinese University of Hong Kong,
Hong Kong,
People's Republic of China
;
    'Jiang, Ren-Wang'
;
Guangdong Province Key Laboratory of Pharmacodynamic Constituents of
Traditional Chinese Medicine and New Drugs Research
Institute of Traditional Chinese Medicine and Natural Products
Jinan University
Guangzhou 510632
People's Republic of China
;
