# Supplementary material for: Tuberostemoamide hemihydrate
Source: Acta Crystallogr Sect E Struct Rep Online. 2011 Oct 29;67(Pt 11):o3056. doi: 10.1107/S1600536811043340 (PMC3247448; doi:10.1107/S1600536811043340)
Supplement: Supplementary file 2 [file e-67-o3056-Isup2.hkl]

# 
# h,k,l, Fc-squared, Fo-squared, sigma(Fo-squared) and status flag 
# 
data_I
_shelx_title ' zrr2 in P2(1)2(1)2(1)' 
_shelx_refln_list_code          4 
_shelx_F_calc_maximum      108.18 
_exptl_crystal_F_000      1352.00 
_reflns_d_resolution_high  0.8682 
 
loop_ 
 _symmetry_equiv_pos_as_xyz 
 'x, y, z' 
 '-x+1/2, -y, z+1/2' 
 '-x, y+1/2, -z+1/2' 
 'x+1/2, -y+1/2, -z' 
 
_cell_length_a     8.6412 
_cell_length_b    10.7998 
_cell_length_c    36.1685 
_cell_angle_alpha  90.000 
_cell_angle_beta   90.000 
_cell_angle_gamma  90.000 
 
_shelx_F_squared_multiplier     1.000 
 
loop_ 
 _refln_index_h 
 _refln_index_k 
 _refln_index_l 
 _refln_F_squared_calc 
 _refln_F_squared_meas 
 _refln_F_squared_sigma 
 _refln_observed_status 
   2   0   0      259.42      469.37      4.37 o 
   4   0   0        7.94        6.59      1.36 o 
   6   0   0      424.56      512.04     15.37 o 
   8   0   0      160.52      155.83     10.04 o 
   1   1   0      684.39      906.47     19.40 o 
   2   1   0     6124.78     5094.92     27.51 o 
   3   1   0      958.10      642.25      7.41 o 
   4   1   0      121.68      102.97      5.86 o 
   5   1   0       10.12       11.19      2.61 o 
   6   1   0      155.28      151.52      5.00 o 
   7   1   0       20.52       40.89      5.23 o 
   8   1   0       84.89       86.61      6.38 o 
   9   1   0        0.27        0.81      1.37 o 
   1   2   0      189.19      197.38      3.09 o 
   2   2   0     8612.99     6912.91     36.19 o 
   3   2   0      215.06      272.37      9.20 o 
   4   2   0     2548.19     2193.97     28.45 o 
   5   2   0        0.58       -0.94      2.09 o 
   6   2   0       91.31      124.01      5.57 o 
   7   2   0        0.77        2.63      2.14 o 
   8   2   0        1.99        5.23      2.51 o 
   9   2   0       19.75       26.86      2.80 o 
   1   3   0     1342.02     1060.30      9.62 o 
   2   3   0     4125.58     3375.03     16.67 o 
   3   3   0     3281.52     2897.61     30.75 o 
   4   3   0      661.85      793.79     18.51 o 
   5   3   0       47.52       40.76      2.53 o 
   6   3   0        2.29        1.87      1.57 o 
   7   3   0        5.70        6.94      2.07 o 
   8   3   0       13.35       18.62      3.87 o 
   9   3   0       96.42       95.19      4.77 o 
   0   4   0      188.16      292.18      4.69 o 
   1   4   0      108.02       86.71      2.51 o 
   2   4   0      449.91      574.79     13.44 o 
   3   4   0       13.81       19.56      3.03 o 
   4   4   0       74.64       95.38      7.01 o 
   5   4   0       44.56       45.41      3.87 o 
   6   4   0       55.63       43.31      3.59 o 
   7   4   0      292.89      293.88      9.24 o 
   8   4   0       94.36       92.35      7.22 o 
   9   4   0       30.14       26.77      2.51 o 
   1   5   0     2992.16     2535.23     14.20 o 
   2   5   0     3644.31     3794.33     41.36 o 
   3   5   0     1673.19     1924.24     29.28 o 
   4   5   0       66.26       82.91      4.47 o 
   5   5   0      150.95      153.63      8.68 o 
   6   5   0        0.48        2.03      1.46 o 
   7   5   0       42.00       53.30      4.03 o 
   8   5   0       71.66       66.72      6.07 o 
   9   5   0       24.99       24.37      3.14 o 
   0   6   0     1000.64      955.38     16.73 o 
   1   6   0      247.15      232.01      5.90 o 
   2   6   0     2342.77     2386.27     30.22 o 
   3   6   0       71.49       91.90      3.16 o 
   4   6   0      201.69      238.68      6.66 o 
   5   6   0      226.20      212.62     10.67 o 
   6   6   0      158.95      152.93      6.39 o 
   7   6   0      157.42      148.52      6.80 o 
   8   6   0       35.45       40.21      6.33 o 
   1   7   0      837.29      768.87     13.42 o 
   2   7   0      486.53      466.19      8.72 o 
   3   7   0       10.82        9.31      2.88 o 
   4   7   0       58.22       72.48      6.48 o 
   5   7   0      108.71      137.63      9.20 o 
   6   7   0       32.05       33.16      3.57 o 
   7   7   0        4.64        5.96      2.09 o 
   8   7   0       96.06       94.96      6.48 o 
   0   8   0       45.44       41.52      4.29 o 
   1   8   0      449.92      448.76     14.12 o 
   2   8   0      114.11      101.58      5.69 o 
   3   8   0       80.00       89.65      5.51 o 
   4   8   0      107.45      123.72     10.04 o 
   5   8   0       41.54       39.22      5.96 o 
   6   8   0       89.44       70.49      7.11 o 
   7   8   0        3.23        1.26      1.88 o 
   1   9   0      540.81      491.86     17.99 o 
   2   9   0       22.73       17.46      2.66 o 
   3   9   0      207.33      217.02      8.72 o 
   4   9   0      233.12      233.43     13.28 o 
   5   9   0        0.14        4.92      2.93 o 
   6   9   0       65.84       53.65      5.75 o 
   0  10   0       74.69       76.56      7.43 o 
   1  10   0        0.66        2.51      1.80 o 
   2  10   0      319.30      325.98     10.19 o 
   3  10   0       50.03       42.16      3.88 o 
   4  10   0       12.26       11.19      3.03 o 
   5  10   0        0.46        1.67      1.88 o 
   1  11   0        2.56        1.74      2.88 o 
   2  11   0        8.86        6.55      1.73 o 
   3  11   0       74.71       69.56      4.17 o 
   4  11   0       18.14       20.01      2.14 o 
   0  12   0       43.70       43.19      4.71 o 
   1  12   0       21.27       17.26      2.22 o 
   2  12   0       58.06       47.17      4.60 o 
   2   0   1      469.09      578.65      4.27 o 
   3   0   1       94.63       81.35      1.56 o 
   4   0   1        5.05        1.96      0.88 o 
   5   0   1      889.36      941.55     12.79 o 
   6   0   1       62.00       72.37      5.86 o 
   7   0   1       84.60      124.20      6.17 o 
   8   0   1       55.78       68.99      5.75 o 
   9   0   1       49.90       60.91      4.14 o 
  -9   1   1        1.51        2.96      1.46 o 
  -8   1   1       82.30       81.89      5.24 o 
  -7   1   1       10.20       13.58      2.21 o 
  -6   1   1      137.97      170.16      5.29 o 
  -5   1   1     1564.94     1748.44     26.77 o 
  -4   1   1     1683.30     1955.82     27.51 o 
  -3   1   1      221.15      249.31      5.23 o 
  -2   1   1     2948.49     3300.36     16.21 o 
  -1   1   1      135.36      138.57      2.30 o 
   0   1   1        0.20       27.11     24.94 o 
   1   1   1      135.26      143.30      4.97 o 
   2   1   1     2931.85     3241.21    112.22 o 
   3   1   1      217.42      242.36      7.69 o 
   4   1   1     1693.53     1866.57     22.07 o 
   5   1   1     1562.95     1762.14     26.88 o 
   6   1   1      139.03      165.73      5.21 o 
   7   1   1        9.74       13.81      3.24 o 
   8   1   1       82.03       90.52      5.40 o 
   9   1   1        1.65        2.52      1.78 o 
  -9   2   1       21.47       22.33      2.59 o 
  -8   2   1       15.72       21.44      3.87 o 
  -7   2   1      220.53      225.64      8.17 o 
  -6   2   1      331.21      335.74      7.64 o 
  -5   2   1       14.79       13.81      3.03 o 
  -4   2   1     1167.23     1346.21     22.28 o 
  -3   2   1      220.56      227.16      7.95 o 
  -1   2   1     1475.71     1349.66      9.62 o 
   1   2   1     1475.39     1332.43     23.48 o 
   2   2   1     2451.83     2649.22     16.21 o 
   3   2   1      216.51      243.55     14.38 o 
   4   2   1     1169.25     1349.24     22.59 o 
   5   2   1       15.24        9.73      2.51 o 
   6   2   1      330.39      346.47      7.75 o 
   7   2   1      221.81      229.11     11.19 o 
   8   2   1       15.24       18.30      3.97 o 
   9   2   1       21.37       20.27      2.43 o 
  -9   3   1        5.53        3.85      1.37 o 
  -8   3   1       75.99       58.99      6.28 o 
  -7   3   1      356.18      374.50     10.54 o 
  -6   3   1      208.65      218.32      5.90 o 
  -5   3   1      337.39      330.69      6.97 o 
  -4   3   1       83.60      100.40      6.69 o 
  -3   3   1     2377.58     2464.95     28.34 o 
  -2   3   1     1901.61     1864.91     23.01 o 
  -1   3   1     1108.95     1150.95     11.19 o 
   0   3   1     3030.97     2627.54      8.49 o 
   1   3   1     1099.76     1147.14      9.01 o 
   2   3   1     1915.85     1842.77     28.19 o 
   3   3   1     2385.41     2462.33     28.34 o 
   4   3   1       83.14      105.94      6.80 o 
   5   3   1      339.50      322.75      6.89 o 
   6   3   1      207.19      210.03      7.34 o 
   7   3   1      352.62      375.36     10.45 o 
   8   3   1       75.20       64.95      6.38 o 
   9   3   1        5.58        4.97      3.19 o 
  -9   4   1        2.01        1.49      1.15 o 
  -8   4   1       12.36       18.68      2.54 o 
  -7   4   1       38.74       34.76      3.43 o 
  -6   4   1      253.23      263.08      8.35 o 
  -5   4   1      338.46      327.58     15.64 o 
  -4   4   1     2842.96     2623.91     36.08 o 
  -3   4   1      799.45      790.76     17.36 o 
  -2   4   1     3964.89     3847.24     37.91 o 
  -1   4   1      462.55      369.65      5.76 o 
   0   4   1        0.85        3.54      0.74 o 
   1   4   1      461.06      419.07     55.06 o 
   2   4   1     3943.83     3845.07     20.40 o 
   3   4   1      793.24      771.94     17.36 o 
   4   4   1     2844.81     2593.17     35.87 o 
   5   4   1      336.15      312.92      7.06 o 
   6   4   1      254.35      252.31      8.13 o 
   7   4   1       38.64       38.09      3.48 o 
   8   4   1       12.72       22.80      3.97 o 
   9   4   1        1.91        2.35      2.41 o 
  -9   5   1       23.03       24.26      3.03 o 
  -8   5   1       15.16       13.95      1.77 o 
  -7   5   1       37.64       36.56      3.31 o 
  -6   5   1      151.49      149.52      6.41 o 
  -5   5   1      450.24      402.96     14.01 o 
  -4   5   1      199.46      239.18      7.48 o 
  -3   5   1     1391.88     1472.54     16.96 o 
  -2   5   1      681.47      567.40      8.08 o 
  -1   5   1      217.92      219.40      4.18 o 
   0   5   1     4561.66     4372.12    102.81 o 
   1   5   1      217.82      219.96      4.25 o 
   2   5   1      680.98      553.07      8.59 o 
   3   5   1     1392.81     1474.64     25.62 o 
   4   5   1      197.49      252.89     16.89 o 
   5   5   1      446.26      424.61     14.54 o 
   6   5   1      150.63      145.50     10.35 o 
   7   5   1       37.12       36.22      3.29 o 
   8   5   1       14.87       12.55      3.03 o 
   9   5   1       23.15       22.80      3.03 o 
  -8   6   1       25.57       25.18      3.03 o 
  -7   6   1       47.14       54.55      4.28 o 
  -6   6   1      285.48      297.08      8.88 o 
  -5   6   1       48.68       37.86      4.71 o 
  -4   6   1      676.01      631.92     10.32 o 
  -3   6   1      123.72      108.93      4.65 o 
  -2   6   1     1044.81     1033.94     25.62 o 
  -1   6   1      214.85      204.96     14.64 o 
   0   6   1      559.78      662.98      9.90 o 
   1   6   1      214.85      206.09      5.61 o 
   2   6   1     1046.17     1041.15     14.22 o 
   3   6   1      122.29      119.67      3.62 o 
   4   6   1      677.84      653.00      9.06 o 
   5   6   1       49.00       45.70      5.23 o 
   6   6   1      284.72      285.20     12.86 o 
   7   6   1       47.11       56.66      4.33 o 
   8   6   1       26.48       22.93      2.46 o 
  -8   7   1       13.67       14.43      2.82 o 
  -7   7   1       11.34        4.39      2.30 o 
  -6   7   1      226.72      235.73     13.39 o 
  -5   7   1     1257.29     1252.60     25.83 o 
  -3   7   1       53.60       52.03     10.25 o 
  -2   7   1      164.12      176.84      7.43 o 
  -1   7   1      398.08      417.55     11.30 o 
   0   7   1      166.75      136.95      4.99 o 
   1   7   1      397.76      437.03      8.65 o 
   2   7   1      160.76      166.83      5.23 o 
   3   7   1       51.56       49.35      3.88 o 
   4   7   1       31.71       28.03      4.18 o 
   5   7   1     1254.85     1246.20     33.05 o 
   6   7   1      225.67      219.39     10.09 o 
   7   7   1       11.64        7.95      2.72 o 
   8   7   1       13.56       14.64      2.82 o 
  -7   8   1        9.91        7.43      2.51 o 
  -6   8   1       26.24       33.36      5.33 o 
  -5   8   1       91.20       77.81      8.26 o 
  -4   8   1        9.84        6.17      3.24 o 
  -3   8   1      293.50      281.58      9.71 o 
  -2   8   1      145.89      148.69      6.95 o 
  -1   8   1       20.46       19.98      3.77 o 
   0   8   1      278.16      321.91     11.82 o 
   1   8   1       21.29       20.61      2.72 o 
   2   8   1      144.67      146.57      6.72 o 
   3   8   1      293.60      278.61      9.65 o 
   4   8   1        9.57        5.65      3.14 o 
   5   8   1       90.68       76.35      8.16 o 
   6   8   1       26.20       19.35      4.18 o 
   7   8   1       10.15        7.74      2.72 o 
  -6   9   1        6.41        8.99      2.61 o 
  -5   9   1       95.66       95.38      8.37 o 
  -4   9   1        1.61        4.81      2.72 o 
  -3   9   1       27.38       30.47      3.53 o 
  -2   9   1        8.03       13.52      2.77 o 
  -1   9   1      181.63      161.58     10.46 o 
   0   9   1      732.05      706.56     15.23 o 
   1   9   1      180.61      184.90     11.19 o 
   2   9   1        7.81       13.81      2.59 o 
   3   9   1       27.26       22.89      3.06 o 
   4   9   1        1.59        0.31      2.61 o 
   5   9   1       95.11       96.01      8.37 o 
   6   9   1        6.55        4.81      2.20 o 
  -5  10   1       40.17       48.63      5.33 o 
  -4  10   1       28.46       23.95      3.97 o 
  -3  10   1        9.57        9.39      2.06 o 
  -2  10   1      238.09      241.48     12.86 o 
  -1  10   1      257.04      246.69      9.32 o 
   0  10   1        8.13        7.35      2.11 o 
   1  10   1      258.41      246.24      9.28 o 
   2  10   1      238.19      225.02      8.53 o 
   3  10   1        9.52       10.15      7.63 o 
   4  10   1       28.65       31.58      4.81 o 
   5  10   1       39.98       41.94      5.12 o 
  -4  11   1       42.72       42.80      3.09 o 
  -3  11   1        3.35        3.45      1.99 o 
  -2  11   1        1.46        2.69      1.62 o 
  -1  11   1       26.89       29.17      3.25 o 
   0  11   1        2.94        4.59      1.73 o 
   1  11   1       26.90       27.03      3.18 o 
   2  11   1        1.47        4.51      1.73 o 
   3  11   1        3.24        4.76      1.47 o 
   4  11   1       42.92       40.07      2.96 o 
  -2  12   1        6.94        8.89      2.09 o 
  -1  12   1        0.70       -0.75      0.95 o 
   0  12   1        0.40        1.09      1.83 o 
   1  12   1        0.76        0.81      1.31 o 
   2  12   1        6.82        7.95      2.20 o 
   2   0   2     7576.64     5877.53     26.46 o 
   3   0   2        8.39        3.06      0.58 o 
   4   0   2     2836.88     2940.91     29.44 o 
   5   0   2      317.46      272.81      6.88 o 
   6   0   2        1.21        1.26      1.36 o 
   7   0   2       10.18       25.97      2.92 o 
   8   0   2      352.36      407.97     11.31 o 
   9   0   2       60.46       68.95      4.36 o 
  -9   1   2      108.01      104.92      5.25 o 
  -8   1   2       74.40       67.51      4.76 o 
  -7   1   2        5.68       17.55      2.47 o 
  -6   1   2       46.95       64.18      3.27 o 
  -5   1   2     1488.01     1781.91     27.09 o 
  -4   1   2       65.71       79.90      4.09 o 
  -3   1   2      511.27      458.29      8.16 o 
  -2   1   2     1806.73     1622.00     11.71 o 
   2   1   2     1806.01     1522.96     15.48 o 
   3   1   2      507.40      453.43      6.26 o 
   4   1   2       65.08       78.85      4.13 o 
   5   1   2     1495.36     1803.66     27.40 o 
   6   1   2       46.91       69.94      4.97 o 
   7   1   2        5.72       12.76      3.03 o 
   8   1   2       74.36       71.12      4.84 o 
   9   1   2      107.37      100.68      6.43 o 
  -9   2   2       72.86       86.50      4.73 o 
  -8   2   2       53.40       54.91      5.86 o 
  -7   2   2      240.26      275.32      8.98 o 
  -6   2   2      888.87      927.11     15.08 o 
  -5   2   2      227.16      198.92      9.83 o 
  -4   2   2      732.92      908.84     18.30 o 
  -3   2   2      421.14      336.66      9.62 o 
   0   2   2      923.09     1130.73      6.83 o 
   2   2   2    11021.45     8891.96     41.83 o 
   3   2   2      417.89      348.41      4.84 o 
   4   2   2      731.40      903.19     18.30 o 
   5   2   2      225.83      186.68      9.62 o 
   6   2   2      887.74      928.54     14.70 o 
   7   2   2      239.63      275.66      9.05 o 
   8   2   2       53.60       44.03      5.65 o 
   9   2   2       72.97       85.49      6.64 o 
  -9   3   2       33.77       38.21      4.97 o 
  -8   3   2      382.77      356.32     14.33 o 
  -7   3   2       72.05       71.52      4.73 o 
  -6   3   2      216.16      253.10      7.49 o 
  -5   3   2      633.75      654.82     12.34 o 
  -4   3   2     1779.29     1734.32     27.40 o 
  -3   3   2      379.91      438.73     12.03 o 
  -2   3   2     2035.45     1794.66     13.39 o 
  -1   3   2     2448.54     2068.83     41.26 o 
   0   3   2     9358.38     8827.33     31.90 o 
   1   3   2     2446.93     2089.18     27.19 o 
   2   3   2     2045.87     1740.73     12.77 o 
   3   3   2      374.26      441.97     12.13 o 
   4   3   2     1780.37     1657.24     26.77 o 
   5   3   2      633.25      643.48      9.65 o 
   6   3   2      212.54      250.64      7.97 o 
   7   3   2       71.34       62.95      4.48 o 
   8   3   2      383.80      375.35     15.16 o 
   9   3   2       34.12       41.33      3.14 o 
  -9   4   2        9.48        7.00      3.09 o 
  -8   4   2      123.42      132.64      6.06 o 
  -7   4   2       47.00       46.69      3.84 o 
  -6   4   2      235.39      212.50      5.95 o 
  -5   4   2       34.24       23.38      2.00 o 
  -4   4   2      206.61      181.98      9.62 o 
  -3   4   2      123.45      133.03      7.22 o 
  -2   4   2     1924.42     2232.62     12.15 o 
  -1   4   2     4496.06     4544.65     19.74 o 
   0   4   2     1062.26     1182.10      8.80 o 
   1   4   2     4510.33     4505.30     20.98 o 
   2   4   2     1928.31     2261.11     15.96 o 
   3   4   2      121.31      133.34      7.22 o 
   4   4   2      206.65      190.03      9.83 o 
   5   4   2       34.88       20.62      1.89 o 
   6   4   2      235.38      206.36      7.36 o 
   7   4   2       46.90       47.88      3.77 o 
   8   4   2      124.19      134.08      8.89 o 
   9   4   2        9.19        9.20      2.41 o 
  -9   5   2       51.86       55.43      4.39 o 
  -8   5   2       38.12       37.59      2.60 o 
  -7   5   2       17.70       20.21      2.66 o 
  -6   5   2      288.28      301.97      9.05 o 
  -5   5   2      138.69      131.67      7.95 o 
  -4   5   2       44.23       38.13      3.96 o 
  -3   5   2     1420.16     1350.96     16.27 o 
  -2   5   2     2225.98     2053.44     23.43 o 
  -1   5   2      822.43      871.98      9.96 o 
   0   5   2       85.19      105.59      3.55 o 
   1   5   2      826.44      856.15      8.33 o 
   2   5   2     2228.43     2035.50     16.88 o 
   3   5   2     1412.13     1403.21     25.10 o 
   4   5   2       43.66       36.81      3.01 o 
   5   5   2      136.76      129.79      6.38 o 
   6   5   2      288.02      298.46      8.80 o 
   7   5   2       17.60       21.77      2.25 o 
   8   5   2       38.03       31.17      4.39 o 
   9   5   2       51.87       59.93      4.60 o 
  -8   6   2       22.71       29.63      2.21 o 
  -7   6   2       28.67       21.71      2.49 o 
  -6   6   2        2.09        3.07      1.58 o 
  -5   6   2      101.80      115.46      7.84 o 
  -4   6   2      505.21      529.24      9.40 o 
  -3   6   2       52.02       49.27      2.62 o 
  -2   6   2      413.05      470.75     29.96 o 
  -1   6   2      744.02      836.64     12.76 o 
   0   6   2       56.98       64.23      3.17 o 
   1   6   2      743.93      850.50     25.31 o 
   2   6   2      412.73      442.88      7.11 o 
   3   6   2       52.05       43.65      2.23 o 
   4   6   2      508.77      556.79      8.33 o 
   5   6   2      102.54      130.73      8.47 o 
   6   6   2        1.89        4.02      1.86 o 
   7   6   2       29.44       21.21      2.84 o 
   8   6   2       22.16       29.39      2.81 o 
  -8   7   2       16.93       18.51      3.03 o 
  -7   7   2       13.95       15.37      3.45 o 
  -6   7   2       64.25       57.63      5.33 o 
  -3   7   2       26.10       21.31      2.50 o 
  -2   7   2       23.08       16.53      2.82 o 
  -1   7   2      518.33      498.17      8.58 o 
   0   7   2       60.27       40.23      2.73 o 
   1   7   2      515.65      522.58      8.63 o 
   2   7   2       22.86       17.78      1.88 o 
   3   7   2       25.25       29.23      2.43 o 
   4   7   2       67.12       92.85      5.45 o 
   5   7   2      448.71      478.79     17.83 o 
   6   7   2       65.11       68.23      4.85 o 
   7   7   2       13.79       10.67      2.93 o 
   8   7   2       16.55        9.62      2.20 o 
  -7   8   2       15.54       14.12      3.14 o 
  -6   8   2       29.30       36.71      5.44 o 
  -5   8   2       33.14       35.14      5.86 o 
  -4   8   2      135.89      138.47     10.46 o 
  -3   8   2       22.12       26.81      3.25 o 
  -2   8   2      127.17      120.01      6.17 o 
  -1   8   2      191.79      195.05     10.67 o 
   0   8   2      183.62      176.12      8.89 o 
   1   8   2      191.91      182.28      7.84 o 
   2   8   2      129.91      112.89      5.94 o 
   3   8   2       22.60       22.78      5.02 o 
   4   8   2      135.75      140.46     10.56 o 
   5   8   2       33.19       27.71      5.54 o 
   6   8   2       29.27       40.47      5.65 o 
   7   8   2       15.35       14.75      3.24 o 
  -6   9   2        4.50        5.12      2.30 o 
  -5   9   2      116.87      132.09      9.73 o 
  -4   9   2       30.02       39.32      5.65 o 
  -3   9   2        9.35       10.82      2.28 o 
  -2   9   2        2.39        1.96      1.78 o 
  -1   9   2      191.77      189.92     11.30 o 
   0   9   2       45.36       64.11      6.69 o 
   1   9   2      191.01      206.44      7.98 o 
   2   9   2        2.37        1.45      1.67 o 
   3   9   2        9.07       13.28      2.44 o 
   4   9   2       30.22       34.72      5.44 o 
   5   9   2      117.16      142.76     10.14 o 
   6   9   2        4.45        8.05      2.61 o 
  -5  10   2       54.21       56.79      5.65 o 
  -4  10   2        8.15        8.37      2.61 o 
  -3  10   2       92.22       88.38      5.36 o 
  -2  10   2      454.11      452.43     17.57 o 
  -1  10   2      114.88      134.50      9.73 o 
   0  10   2      197.67      208.95      8.61 o 
   1  10   2      113.83      127.28      6.73 o 
   2  10   2      454.52      469.37     12.24 o 
   3  10   2       91.49       92.50      9.62 o 
   4  10   2        8.49        5.65      2.41 o 
   5  10   2       53.64       56.48      5.75 o 
  -4  11   2        6.74        4.08      1.78 o 
  -3  11   2       33.82       37.34      4.60 o 
  -2  11   2       87.24       94.44      5.43 o 
  -1  11   2      133.81      147.62      6.87 o 
   0  11   2       93.88       96.08      5.66 o 
   1  11   2      134.32      142.30      6.73 o 
   2  11   2       88.03       85.85      5.10 o 
   3  11   2       33.70       35.06      3.07 o 
   4  11   2        6.57        5.75      1.88 o 
  -2  12   2       26.54       30.02      3.77 o 
  -1  12   2       34.49       35.29      3.03 o 
   0  12   2       20.17       15.15      2.07 o 
   1  12   2       34.05       34.10      2.99 o 
   2  12   2       26.28       27.02      2.51 o 
   1   0   3     3473.81     2524.77     13.49 o 
   2   0   3     3147.21     2657.92     62.33 o 
   3   0   3      382.60      371.51      5.57 o 
   4   0   3     1258.04     1253.04      9.73 o 
   5   0   3       58.43      105.33      4.55 o 
   6   0   3       77.64       87.01      6.48 o 
   7   0   3       98.96      132.72      8.68 o 
   8   0   3      264.34      275.51      9.35 o 
   9   0   3       11.73       11.09      1.95 o 
  -9   1   3       17.39       14.93      2.13 o 
  -8   1   3       10.55        9.93      2.14 o 
  -7   1   3        4.95        3.01      1.37 o 
  -6   1   3      174.95      185.46      5.49 o 
  -5   1   3     1013.49     1101.27     21.44 o 
  -4   1   3     1333.16     1293.83     12.79 o 
  -3   1   3      151.38      145.84      3.33 o 
   1   1   3     1088.34      907.13     12.60 o 
   3   1   3      152.90      127.59      5.54 o 
   4   1   3     1332.14     1304.81     22.38 o 
   5   1   3     1008.00     1091.44     21.34 o 
   6   1   3      175.11      173.90      5.34 o 
   7   1   3        4.80        0.63      2.30 o 
   8   1   3       10.46       12.06      2.37 o 
   9   1   3       17.26       17.36      2.51 o 
  -9   2   3       22.99       27.66      2.74 o 
  -8   2   3      363.94      395.64     15.16 o 
  -7   2   3       33.52       22.94      2.88 o 
  -6   2   3      518.17      559.20      8.36 o 
  -5   2   3     1056.11     1154.30     23.53 o 
  -4   2   3      630.52      694.96     16.11 o 
   1   2   3     7469.78     6828.62     30.54 o 
   2   2   3     3638.03     3596.86     26.88 o 
   3   2   3      602.44      538.48     28.19 o 
   4   2   3      626.06      685.65     16.00 o 
   5   2   3     1054.78     1154.71     24.05 o 
   6   2   3      519.89      573.14      9.96 o 
   7   2   3       33.72       27.71      4.60 o 
   8   2   3      361.81      398.21     11.05 o 
   9   2   3       23.21       25.86      3.24 o 
  -9   3   3       31.23       24.76      2.58 o 
  -8   3   3        8.84       13.63      2.67 o 
  -7   3   3      199.61      198.93      7.65 o 
  -6   3   3      168.93      167.00      5.26 o 
  -5   3   3       87.61       92.93      3.66 o 
  -4   3   3      191.32      185.43      8.99 o 
  -3   3   3      771.63      963.01     17.67 o 
  -1   3   3     2503.27     2140.00     22.43 o 
   1   3   3     2512.48     2262.38     18.09 o 
   2   3   3     7981.79     7779.90     63.01 o 
   3   3   3      779.06      924.00     17.67 o 
   4   3   3      189.15      179.26      8.99 o 
   5   3   3       87.14       89.29      4.74 o 
   6   3   3      170.77      169.91     12.65 o 
   7   3   3      199.98      191.32      7.52 o 
   8   3   3        8.92       14.75      3.97 o 
   9   3   3       31.43       26.25      3.77 o 
  -9   4   3       23.40       22.67      2.19 o 
  -8   4   3        4.05        7.00      1.77 o 
  -7   4   3      145.44      151.02      6.69 o 
  -6   4   3      977.64     1036.65     13.09 o 
  -5   4   3      148.76      166.93      5.59 o 
  -4   4   3      204.51      241.17     10.98 o 
  -3   4   3      382.04      310.82     10.98 o 
  -2   4   3      214.85      234.68     15.32 o 
  -1   4   3      308.31      397.86      5.80 o 
   0   4   3     2727.16     2757.15     21.28 o 
   1   4   3      308.79      402.00      6.43 o 
   2   4   3      210.67      220.83      5.15 o 
   3   4   3      384.39      312.92     11.19 o 
   4   4   3      204.13      229.14     10.88 o 
   5   4   3      149.19      171.87      5.22 o 
   6   4   3      983.15     1026.56     16.09 o 
   7   4   3      145.15      149.27      7.22 o 
   8   4   3        4.02        8.68      2.93 o 
   9   4   3       23.93       25.41      3.45 o 
  -8   5   3       19.13       11.66      2.82 o 
  -7   5   3       60.88       50.99      3.88 o 
  -6   5   3      289.23      290.37      8.95 o 
  -5   5   3      114.49      124.14      7.74 o 
  -4   5   3       24.36       32.60      2.25 o 
  -3   5   3      312.67      371.98      8.60 o 
  -2   5   3      226.22      234.45      6.28 o 
  -1   5   3     1770.26     1904.19     14.55 o 
   0   5   3      733.32      579.62     13.28 o 
   1   5   3     1760.64     1897.49     12.53 o 
   2   5   3      227.42      238.82      8.31 o 
   3   5   3      318.95      375.04     13.18 o 
   4   5   3       24.33       36.29      3.04 o 
   5   5   3      113.66      126.86      8.05 o 
   6   5   3      290.11      267.63     12.45 o 
   7   5   3       61.36       50.92      4.21 o 
   8   5   3       19.21       17.57      3.45 o 
   9   5   3       10.32       11.61      2.30 o 
  -8   6   3       24.21       28.66      2.15 o 
  -7   6   3        5.02        5.33      1.36 o 
  -6   6   3        3.68        4.72      2.93 o 
  -5   6   3      155.07      157.71      8.99 o 
  -4   6   3      725.08      739.27     11.10 o 
  -3   6   3      357.76      343.04      6.99 o 
  -2   6   3     2657.83     2766.62     23.36 o 
  -1   6   3      173.38      197.66      8.37 o 
   0   6   3       79.47       67.88      3.97 o 
   1   6   3      170.58      199.60      5.54 o 
   2   6   3     2669.23     2786.56     17.80 o 
   3   6   3      361.68      353.81      7.19 o 
   4   6   3      723.05      725.89     11.08 o 
   5   6   3      156.36      156.88      9.20 o 
   6   6   3        3.44        2.48      1.83 o 
   7   6   3        4.98        5.49      3.35 o 
   8   6   3       24.37       30.02      3.87 o 
  -8   7   3        8.98        7.11      2.09 o 
  -7   7   3       16.55       10.63      1.91 o 
  -6   7   3      132.36      124.87      7.95 o 
  -3   7   3       15.44       16.24      2.38 o 
  -2   7   3       82.25       82.28     12.24 o 
  -1   7   3      232.16      219.18      7.06 o 
   0   7   3      723.31      702.95     13.28 o 
   1   7   3      231.58      238.78      8.35 o 
   2   7   3       81.54       80.26      3.66 o 
   3   7   3       14.98       20.60      2.66 o 
   4   7   3      197.45      155.07      5.54 o 
   5   7   3       12.95       13.83      4.44 o 
   6   7   3      131.67      112.77      6.13 o 
   7   7   3       16.71        8.99      2.72 o 
  -7   8   3       78.96       80.22      6.69 o 
  -6   8   3       79.15       77.50      7.63 o 
  -5   8   3      351.91      359.98     16.73 o 
  -4   8   3       51.62       43.61      6.07 o 
  -3   8   3      416.68      405.64     11.60 o 
  -2   8   3      792.00      835.10     15.94 o 
  -1   8   3      214.45      196.30     10.67 o 
   0   8   3      471.61      447.83     14.33 o 
   1   8   3      213.26      205.26      5.91 o 
   2   8   3      791.33      782.36     15.40 o 
   3   8   3      415.40      388.35     11.27 o 
   4   8   3       50.41       41.82      5.12 o 
   5   8   3      350.99      365.00     16.94 o 
   6   8   3       78.41       81.58      7.74 o 
   7   8   3       79.24       83.77      6.69 o 
  -6   9   3       19.36       14.85      3.14 o 
  -5   9   3       12.00       20.08      4.50 o 
  -4   9   3        9.92       15.69      3.77 o 
  -3   9   3       22.49       25.96      3.18 o 
  -2   9   3       12.35       17.19      7.48 o 
  -1   9   3       87.10       71.95      7.11 o 
   0   9   3       25.60       42.57      5.54 o 
   1   9   3       85.83       83.06      5.20 o 
   2   9   3       11.85       11.59      2.40 o 
   3   9   3       22.86       27.32      6.59 o 
   4   9   3        9.35       11.61      3.56 o 
   5   9   3       12.26       15.58      4.18 o 
   6   9   3       20.07       16.11      3.35 o 
  -5  10   3       18.75       22.69      3.77 o 
  -4  10   3        2.14       -0.21      1.99 o 
  -3  10   3       20.59       26.87      3.03 o 
  -2  10   3       73.78       73.84      7.32 o 
  -1  10   3       67.93       72.48      7.22 o 
   0  10   3      141.13      133.41      6.94 o 
   1  10   3       67.19       70.97      5.10 o 
   2  10   3       73.43       70.49      4.05 o 
   3  10   3       20.64       21.73      2.98 o 
   4  10   3        2.26        1.36      1.78 o 
   5  10   3       18.86       20.08      3.77 o 
  -4  11   3        1.50        4.29      1.67 o 
  -2  11   3       69.48       65.91      4.58 o 
  -1  11   3        4.70        2.00      1.62 o 
   0  11   3      119.25      109.28      5.99 o 
   1  11   3        4.68        7.09      2.10 o 
   2  11   3       69.66       66.45      4.44 o 
   3  11   3       22.27       21.07      3.92 o 
   4  11   3        1.56        2.30      1.36 o 
  -2  12   3        9.61       13.07      2.72 o 
  -1  12   3        0.65        1.45      1.14 o 
   0  12   3        0.80        1.09      1.83 o 
   1  12   3        0.67        1.22      1.00 o 
   2  12   3        9.51        7.53      1.99 o 
   0   0   4       35.48       30.64      1.15 o 
   2   0   4     1020.68     1642.86     10.15 o 
   3   0   4      488.95      474.41      6.69 o 
   4   0   4     9935.25     9005.50     85.18 o 
   5   0   4      158.04      114.79      5.80 o 
   6   0   4      217.36      196.20      9.62 o 
   7   0   4      146.71      147.57      9.20 o 
   8   0   4       24.29       24.90      3.06 o 
   9   0   4        0.12        2.42      1.67 o 
  -9   1   4       56.82       59.48      3.99 o 
  -8   1   4      171.90      166.26      7.26 o 
  -7   1   4       92.35      109.93      8.00 o 
  -6   1   4      310.51      313.61      7.14 o 
  -5   1   4      474.98      544.36     15.06 o 
  -4   1   4      476.02      591.98      8.73 o 
  -3   1   4      452.43      309.67      7.22 o 
   0   1   4       15.73       19.35      1.26 o 
   3   1   4      451.91      318.98      8.79 o 
   4   1   4      469.29      593.32     18.46 o 
   5   1   4      472.80      560.15     15.37 o 
   6   1   4      309.52      315.54      7.18 o 
   7   1   4       92.88      119.44      8.79 o 
   8   1   4      172.02      163.70      7.13 o 
   9   1   4       56.77       62.31      3.99 o 
  -9   2   4      100.10       97.32      4.93 o 
  -8   2   4      313.73      324.32     13.49 o 
  -7   2   4      111.96      113.24      6.64 o 
  -6   2   4      171.28      223.05      5.34 o 
  -5   2   4      416.53      396.90     13.81 o 
  -4   2   4      520.37      535.22      8.74 o 
   2   2   4      722.21      815.34     13.07 o 
   3   2   4     1719.95     1873.21     23.22 o 
   4   2   4      516.48      525.33     14.33 o 
   5   2   4      418.45      390.94     13.81 o 
   6   2   4      170.10      222.83      6.21 o 
   7   2   4      112.60      113.06      8.58 o 
   8   2   4      311.90      314.84      9.75 o 
   9   2   4       98.39      103.85      7.43 o 
  -9   3   4        7.37        5.34      1.28 o 
  -8   3   4      119.19      128.76      6.17 o 
  -7   3   4       34.55       39.74      3.59 o 
  -6   3   4      414.18      413.48      8.27 o 
  -5   3   4      145.51      155.58      4.73 o 
  -4   3   4      304.57      343.66     12.13 o 
  -2   3   4     2074.26     2023.39     19.87 o 
  -1   3   4     4438.09     3726.57     49.26 o 
   0   3   4     2573.63     2325.22     19.24 o 
   1   3   4     4419.59     3798.32     50.78 o 
   2   3   4     2079.23     2107.89     14.83 o 
   3   3   4     1558.38     1785.88     24.58 o 
   4   3   4      307.83      336.97     12.45 o 
   5   3   4      146.61      160.42      6.37 o 
   6   3   4      414.38      411.55     10.12 o 
   7   3   4       35.01       45.39      5.75 o 
   8   3   4      120.54      133.76      9.31 o 
   9   3   4        7.40        6.28      2.20 o 
  -9   4   4        6.32        9.97      2.72 o 
  -8   4   4        1.17        2.80      1.55 o 
  -7   4   4      204.56      222.36      8.47 o 
  -6   4   4        8.21       10.58      2.04 o 
  -5   4   4      937.90     1045.53     10.73 o 
  -4   4   4      623.16      612.04     11.97 o 
  -3   4   4      266.16      279.85      6.91 o 
  -2   4   4     5185.52     4712.67     34.41 o 
  -1   4   4      144.48      139.89     10.41 o 
   0   4   4      163.33      188.51     12.18 o 
   1   4   4      142.31      131.33      4.71 o 
   2   4   4     5184.29     4834.86     54.33 o 
   3   4   4      265.84      284.57     10.77 o 
   4   4   4      629.06      644.24     18.30 o 
   5   4   4      932.36     1068.01     39.95 o 
   6   4   4        8.36       12.68      4.08 o 
   7   4   4      206.21      213.04      8.00 o 
   8   4   4        1.18        4.18      2.51 o 
   9   4   4        6.36        8.16      2.09 o 
  -8   5   4      109.63       98.08      4.92 o 
  -7   5   4       12.80       15.95      2.43 o 
  -6   5   4      246.21      238.86      8.10 o 
  -5   5   4      224.10      238.20      7.58 o 
  -4   5   4       68.59       82.43      2.93 o 
  -3   5   4      354.58      398.89    102.91 o 
  -2   5   4      387.15      366.46      7.91 o 
  -1   5   4      187.46      210.20      4.06 o 
   0   5   4       14.00       10.73      1.67 o 
   1   5   4      188.99      202.73      5.49 o 
   2   5   4      381.25      361.44      7.34 o 
   3   5   4      350.53      343.98     12.65 o 
   4   5   4       69.59       88.80      4.86 o 
   5   5   4      225.15      237.93     11.09 o 
   6   5   4      244.00      222.89      8.49 o 
   7   5   4       13.00       17.06      2.77 o 
   8   5   4      108.85       90.47      7.11 o 
   9   5   4        8.39        9.52      2.09 o 
  -8   6   4       23.58       24.73      2.88 o 
  -7   6   4       78.16       78.75      4.62 o 
  -6   6   4       70.79       71.44      5.96 o 
  -5   6   4      300.97      287.40     12.03 o 
  -4   6   4      254.08      263.60      8.20 o 
  -3   6   4      775.73      779.91     11.03 o 
  -2   6   4       61.55       71.64      3.95 o 
  -1   6   4       56.85       46.75      4.29 o 
   0   6   4       82.54       91.01      3.80 o 
   1   6   4       56.80       54.73      3.07 o 
   2   6   4       62.55       87.45      3.91 o 
   3   6   4      772.50      786.63     14.37 o 
   4   6   4      254.45      258.14      5.88 o 
   5   6   4      302.22      292.73      9.60 o 
   6   6   4       69.60       70.18      4.98 o 
   7   6   4       78.16       70.71      4.77 o 
   8   6   4       22.91       22.38      3.56 o 
  -8   7   4        7.70        8.68      2.20 o 
  -7   7   4       47.84       45.98      3.62 o 
  -6   7   4       62.80       67.14      6.07 o 
  -3   7   4       65.70       62.16      4.17 o 
  -2   7   4      132.82      163.21      6.39 o 
  -1   7   4      115.46      111.41      5.10 o 
   0   7   4      595.68      552.52     15.06 o 
   1   7   4      116.80      118.37      4.77 o 
   2   7   4      134.73      164.76      5.15 o 
   3   7   4       66.31       59.02      4.03 o 
   4   7   4       55.89       61.31      3.51 o 
   5   7   4      191.26      181.76      7.76 o 
   6   7   4       62.48       57.01      4.49 o 
   7   7   4       46.77       51.35      5.86 o 
  -7   8   4        3.60        3.97      2.51 o 
  -6   8   4       32.64       41.83      5.75 o 
  -3   8   4        7.00        8.89      3.56 o 
  -2   8   4       22.90       29.62      3.25 o 
  -1   8   4      190.28      189.30     10.56 o 
   0   8   4       39.76       43.93      5.12 o 
   1   8   4      189.64      203.48      7.58 o 
   2   8   4       23.13       52.58     22.07 o 
   3   8   4        7.05       14.72      2.63 o 
   4   8   4        1.62        3.40      1.66 o 
   5   8   4      280.66      245.98     14.22 o 
   6   8   4       32.49       40.26      5.65 o 
   7   8   4        3.70        7.84      2.61 o 
  -6   9   4       18.01       18.51      3.45 o 
  -5   9   4      197.94      190.87     11.50 o 
  -4   9   4        0.16        2.82      2.51 o 
  -3   9   4       65.27       61.72      4.69 o 
  -2   9   4      275.37      285.25     18.20 o 
  -1   9   4       16.25       19.98      4.18 o 
   0   9   4       38.37       35.87      5.23 o 
   1   9   4       16.58       19.31      2.28 o 
   2   9   4      275.07      273.39      9.57 o 
   3   9   4       65.10       63.78      6.48 o 
   4   9   4        0.23       -0.10      2.51 o 
   5   9   4      196.85      199.23     11.92 o 
   6   9   4       17.95       20.18      3.77 o 
  -5  10   4       30.59       31.06      4.18 o 
  -4  10   4        7.44       11.40      2.93 o 
  -3  10   4       21.86       20.29      3.56 o 
  -2  10   4      106.68      108.45      8.79 o 
  -1  10   4       13.76       14.54      3.97 o 
   0  10   4      215.21      217.40      8.69 o 
   1  10   4       13.68       11.76      2.36 o 
   2  10   4      107.48       97.23      4.62 o 
   3  10   4       22.12       21.62      2.90 o 
   4  10   4        7.77       10.56      2.93 o 
   5  10   4       30.70       37.02      4.71 o 
  -4  11   4       20.10       21.34      3.14 o 
  -2  11   4       50.14       49.79      4.50 o 
  -1  11   4      202.13      190.68      9.15 o 
   0  11   4        0.92       -0.42      1.99 o 
   1  11   4      201.33      180.55      7.39 o 
   2  11   4       50.14       48.56      3.87 o 
   3  11   4        0.76       -1.10      1.10 o 
   4  11   4       20.03       20.60      3.24 o 
  -2  12   4       38.38       30.96      3.77 o 
  -1  12   4       10.11       12.90      1.96 o 
   0  12   4       19.88       15.26      2.11 o 
   1  12   4       10.13       12.25      1.91 o 
   2  12   4       38.01       35.04      3.87 o 
   2   0   5     1091.04     1164.23     12.45 o 
   3   0   5       14.98       11.00      1.10 o 
   4   0   5        9.48       16.32      1.70 o 
   5   0   5      289.66      254.56      9.52 o 
   6   0   5      133.54      177.27      9.20 o 
   7   0   5        3.41        3.14      1.99 o 
   8   0   5       15.71       13.03      2.43 o 
   9   0   5        0.74        0.42      2.20 o 
  -9   1   5       31.35       32.48      2.99 o 
  -8   1   5      159.38      160.74      7.08 o 
  -7   1   5       57.54       63.48      4.44 o 
  -6   1   5      193.36      207.85      5.00 o 
  -5   1   5      120.00      124.25      7.32 o 
  -4   1   5      454.36      473.03     10.35 o 
  -3   1   5     1132.73      885.10     12.65 o 
  -1   1   5     2033.22     1966.60     12.76 o 
   1   1   5     2033.64     2087.71     15.16 o 
   2   1   5      211.19      174.91      7.37 o 
   3   1   5     1140.27      927.66     15.16 o 
   4   1   5      456.23      498.09      8.84 o 
   5   1   5      117.86      122.68      7.22 o 
   6   1   5      196.81      196.72     10.46 o 
   7   1   5       57.72       68.08      6.80 o 
   8   1   5      159.94      161.13      7.06 o 
   9   1   5       31.01       30.96      4.29 o 
  -9   2   5       19.71       23.01      2.50 o 
  -8   2   5       26.89       34.51      4.71 o 
  -7   2   5      215.81      251.35      8.53 o 
  -6   2   5      704.55      702.82      9.39 o 
  -5   2   5       29.25       19.56      3.45 o 
  -4   2   5      119.02      113.89      5.33 o 
  -1   2   5      578.35      796.11      6.07 o 
   0   2   5     4480.19     3603.97     21.13 o 
   1   2   5      581.26      789.50     10.51 o 
   2   2   5     2384.77     2501.03     23.43 o 
   3   2   5     5739.40     5947.70     42.25 o 
   4   2   5      124.07      119.64      6.90 o 
   5   2   5       27.35       23.58      2.56 o 
   6   2   5      700.09      685.20     12.93 o 
   7   2   5      215.56      256.86     12.97 o 
   8   2   5       27.25       34.86      3.42 o 
   9   2   5       19.80       26.36      3.97 o 
  -9   3   5        3.00        1.96      1.88 o 
  -8   3   5      345.81      371.62     10.19 o 
  -7   3   5       91.25       86.01      5.13 o 
  -6   3   5      570.64      571.52      9.78 o 
  -5   3   5      236.78      240.57      6.25 o 
  -4   3   5     2320.20     2543.17     33.05 o 
  -2   3   5      677.45      731.57     12.13 o 
  -1   3   5      172.10      185.39      5.86 o 
   0   3   5     7178.56     6809.90     34.20 o 
   1   3   5      172.12      191.63     10.04 o 
   2   3   5      675.22      739.03     31.38 o 
   3   3   5     1484.98     1215.48     20.71 o 
   4   3   5     2316.13     2540.45     33.78 o 
   5   3   5      233.20      246.70      7.83 o 
   6   3   5      572.92      570.52     11.84 o 
   7   3   5       91.13       92.66      7.95 o 
   8   3   5      346.07      372.53     15.16 o 
   9   3   5        3.04        4.92      1.88 o 
  -9   4   5        1.38        2.13      1.06 o 
  -8   4   5      176.18      175.98      6.82 o 
  -7   4   5       73.76       71.37      5.86 o 
  -6   4   5      444.16      462.49      8.90 o 
  -5   4   5        7.00        7.22      1.49 o 
  -4   4   5      519.58      544.23     10.52 o 
  -3   4   5      356.39      328.39      9.94 o 
  -2   4   5      453.78      514.66     11.71 o 
  -1   4   5      393.61      473.27      6.33 o 
   0   4   5     1007.81     1202.35     30.59 o 
   1   4   5      396.13      478.49      7.36 o 
   2   4   5      455.02      518.65     15.58 o 
   3   4   5      358.20      333.62     11.61 o 
   4   4   5      526.68      563.81     17.05 o 
   5   4   5        7.07        5.97      1.73 o 
   6   4   5      441.73      455.05     16.21 o 
   7   4   5       74.45       78.75      7.43 o 
   8   4   5      176.94      166.71      9.94 o 
   9   4   5        1.30        1.46      1.57 o 
  -8   5   5        7.12        8.08      1.65 o 
  -7   5   5      185.59      167.16      6.87 o 
  -6   5   5       58.96       68.01      3.52 o 
  -5   5   5      463.90      435.82     11.87 o 
  -4   5   5      144.75      118.40      3.54 o 
  -3   5   5      316.11      335.30      8.25 o 
  -2   5   5     5005.48     4781.67     28.61 o 
  -1   5   5      356.01      336.93      6.10 o 
   0   5   5       84.73       94.06      9.94 o 
   1   5   5      353.53      320.85     13.49 o 
   2   5   5     5013.99     4936.19     34.77 o 
   3   5   5      315.82      331.95     12.45 o 
   4   5   5      147.59      128.09      4.39 o 
   5   5   5      464.28      449.82     15.06 o 
   6   5   5       58.19       72.99      4.95 o 
   7   5   5      184.75      177.99      7.53 o 
   8   5   5        7.32        8.58      2.61 o 
   9   5   5        2.01        0.73      1.26 o 
  -8   6   5       12.17       10.19      5.12 o 
  -7   6   5       19.31       14.57      2.30 o 
  -6   6   5      477.82      444.36     10.98 o 
  -5   6   5       68.08       76.97      6.38 o 
  -4   6   5      282.14      306.95     11.50 o 
  -3   6   5      704.89      677.68     10.34 o 
  -2   6   5      740.53      675.68     17.52 o 
  -1   6   5     1792.44     1751.37     25.52 o 
   0   6   5      230.53      214.84      5.69 o 
   1   6   5     1784.00     1917.32     19.77 o 
   2   6   5      742.90      682.01     11.83 o 
   3   6   5      706.66      658.74      8.71 o 
   4   6   5      279.57      316.40      8.88 o 
   5   6   5       68.97       70.45      4.79 o 
   6   6   5      472.99      440.50     12.03 o 
   7   6   5       18.84       15.31      3.35 o 
   8   6   5       11.74        8.26      2.51 o 
  -8   7   5       39.47       37.34      4.18 o 
  -7   7   5       31.66       27.85      2.89 o 
  -6   7   5       10.32       12.86      2.93 o 
  -3   7   5      194.43      224.56      9.26 o 
  -2   7   5       98.38      100.87      5.07 o 
  -1   7   5      564.88      601.00     11.82 o 
   0   7   5       95.86      121.26      5.60 o 
   1   7   5      563.74      620.65      9.19 o 
   2   7   5       97.80      100.40      4.03 o 
   3   7   5      195.05      221.32      7.98 o 
   4   7   5      153.46      137.10      5.16 o 
   5   7   5       20.64       29.92      6.48 o 
   6   7   5       10.28        9.64      2.25 o 
   7   7   5       32.17       37.45      3.71 o 
  -7   8   5       36.35       30.02      4.29 o 
  -6   8   5       46.41       54.53      3.94 o 
  -3   8   5      488.43      490.60     17.78 o 
  -2   8   5      363.23      341.38     10.17 o 
  -1   8   5       54.70       41.00      5.23 o 
   0   8   5      572.36      520.20     17.15 o 
   1   8   5       56.20       41.63      3.59 o 
   2   8   5      365.05      349.27     10.31 o 
   3   8   5      486.88      471.50     12.31 o 
   4   8   5       56.66       65.24      4.74 o 
   5   8   5      207.80      215.65     13.07 o 
   6   8   5       46.68       49.99      6.07 o 
   7   8   5       36.15       28.55      3.97 o 
  -6   9   5       41.22       26.25      4.18 o 
  -5   9   5       32.45       25.00      4.60 o 
  -4   9   5       40.94       43.93      5.86 o 
  -3   9   5       70.38       74.09      5.14 o 
  -2   9   5       17.14       20.81      4.39 o 
  -1   9   5      243.57      264.18     13.18 o 
   0   9   5      291.07      302.25     14.01 o 
   1   9   5      241.22      271.94      7.56 o 
   2   9   5       17.15       24.00      3.71 o 
   3   9   5       69.99       75.38      5.16 o 
   4   9   5       41.57       45.18      6.07 o 
   5   9   5       32.44       24.05      4.60 o 
   6   9   5       40.53       44.45      5.23 o 
  -5  10   5        8.25        4.18      2.20 o 
  -4  10   5       38.89       44.45      5.23 o 
  -3  10   5        1.61        3.77      1.78 o 
  -2  10   5      102.90      103.12      8.47 o 
  -1  10   5      291.18      286.35     13.91 o 
   0  10   5      130.29      134.52      6.84 o 
   1  10   5      291.56      301.00      9.95 o 
   2  10   5      102.59       95.25      4.55 o 
   3  10   5        1.62        2.22      1.10 o 
   4  10   5       39.03       50.51      5.96 o 
   5  10   5        8.11        5.23      2.30 o 
  -2  11   5       37.96       39.32      4.18 o 
  -1  11   5       25.70       28.35      3.35 o 
   0  11   5        1.06       -1.16      1.44 o 
   1  11   5       25.30       32.52      3.29 o 
   2  11   5       38.79       43.25      2.86 o 
   3  11   5       28.66       21.75      3.56 o 
   4  11   5        4.23        0.52      1.36 o 
  -2  12   5       14.56       16.84      2.93 o 
  -1  12   5       25.07       21.39      2.46 o 
   0  12   5        0.57        1.79      1.14 o 
   1  12   5       24.75       17.61      4.29 o 
   2  12   5       14.50       21.96      3.14 o 
   3   0   6        4.44        1.46      0.84 o 
   4   0   6     2070.18     2717.41     25.20 o 
   5   0   6       98.90      115.04      6.48 o 
   6   0   6        4.97        8.94      2.82 o 
   7   0   6       27.22       49.13      3.84 o 
   8   0   6       68.10       80.13      5.01 o 
   9   0   6      168.58      208.02     10.88 o 
  -9   1   6      111.30      115.57      8.16 o 
  -8   1   6      670.94      700.53     14.31 o 
  -7   1   6      209.82      181.01      7.13 o 
  -6   1   6       34.25       37.21      2.52 o 
  -5   1   6      217.06      197.87      9.20 o 
  -4   1   6      497.38      555.45     11.61 o 
  -3   1   6      280.71      225.69      6.59 o 
  -2   1   6     2001.45     1616.66     12.97 o 
  -1   1   6     1804.28     1839.64     12.86 o 
   2   1   6     1998.25     1627.37     22.38 o 
   3   1   6      273.55      220.38      4.94 o 
   4   1   6      496.25      586.72     14.01 o 
   5   1   6      221.64      209.80      9.52 o 
   6   1   6       35.21       36.89      3.19 o 
   7   1   6      210.70      190.64      7.52 o 
   8   1   6      670.42      702.81     21.54 o 
   9   1   6      112.15      116.30      8.05 o 
  -9   2   6        2.94        0.73      1.57 o 
  -8   2   6      389.48      439.78     11.18 o 
  -7   2   6      110.65      101.78      5.47 o 
  -6   2   6      365.38      339.68      6.58 o 
  -5   2   6       23.62       25.48      4.97 o 
  -4   2   6       61.94       55.85      3.97 o 
  -2   2   6     5863.15     5136.03     28.03 o 
  -1   2   6     3144.05     2802.65      8.40 o 
   0   2   6        8.81        8.99      1.26 o 
   1   2   6     3153.25     2822.94     20.18 o 
   2   2   6     5836.30     5356.49     34.93 o 
   3   2   6     1551.16     1444.73     20.92 o 
   4   2   6       63.12       62.02      5.02 o 
   5   2   6       24.57       26.42      2.62 o 
   6   2   6      365.53      347.62     11.56 o 
   7   2   6      110.05      104.48      8.47 o 
   8   2   6      387.98      414.99     16.42 o 
   9   2   6        3.01        5.54      2.41 o 
  -9   3   6        7.80       11.82      2.82 o 
  -8   3   6       37.16       49.20      4.39 o 
  -7   3   6      110.34      114.08      5.80 o 
  -6   3   6      124.57      142.08      4.96 o 
  -5   3   6      409.92      386.32      7.70 o 
  -4   3   6      614.13      636.71     13.49 o 
  -3   3   6      115.52       75.09      4.29 o 
  -2   3   6      121.32      126.13      5.12 o 
  -1   3   6      751.37      688.24     13.81 o 
   0   3   6     1080.13     1308.14     15.48 o 
   1   3   6      754.76      684.51     14.59 o 
   2   3   6      122.26      129.59      3.94 o 
   3   3   6      115.34       85.24      5.65 o 
   4   3   6      612.49      703.54     17.88 o 
   5   3   6      410.80      409.52     10.11 o 
   6   3   6      125.46      143.38      6.00 o 
   7   3   6      110.91      107.51      8.58 o 
   8   3   6       37.06       45.81      5.65 o 
   9   3   6        7.61        8.58      2.30 o 
  -9   4   6        3.06       -0.84      1.88 o 
  -8   4   6       82.73       89.44      5.54 o 
  -7   4   6       41.30       40.76      3.92 o 
  -6   4   6      839.62      826.47     15.45 o 
  -5   4   6      250.18      242.26      5.21 o 
  -4   4   6      290.62      263.72     14.38 o 
  -3   4   6     1126.76     1037.48     17.67 o 
  -2   4   6     1513.05     1552.66     20.71 o 
  -1   4   6      226.63      215.25     10.30 o 
   0   4   6      478.27      414.68      9.94 o 
   1   4   6      224.87      199.55      6.90 o 
   2   4   6     1509.80     1625.19     26.93 o 
   3   4   6     1120.64     1060.38     20.92 o 
   4   4   6      292.15      262.61     11.71 o 
   5   4   6      250.00      245.96      8.22 o 
   6   4   6      837.03      824.07     35.09 o 
   7   4   6       41.92       40.89      5.33 o 
   8   4   6       81.40       89.73      7.32 o 
   9   4   6        3.05        4.18      1.78 o 
  -8   5   6        6.77        5.96      1.40 o 
  -7   5   6       47.28       56.03     11.97 o 
  -6   5   6      105.13      107.17      5.32 o 
  -5   5   6        4.32        7.27      1.93 o 
  -4   5   6      253.06      266.43      5.29 o 
  -3   5   6      625.91      671.95     11.72 o 
  -2   5   6        9.53       18.93      3.35 o 
  -1   5   6      614.28      619.14     13.91 o 
   0   5   6        5.08        4.85      1.15 o 
   1   5   6      624.47      671.74     14.01 o 
   2   5   6        9.95       10.94      2.56 o 
   3   5   6      621.28      693.29     17.88 o 
   4   5   6      252.79      277.04      8.58 o 
   5   5   6        4.22       10.25      2.03 o 
   6   5   6      105.30      108.16      6.80 o 
   7   5   6       47.58       56.58      4.40 o 
   8   5   6        6.55        7.53      2.41 o 
   9   5   6        2.16        3.56      1.46 o 
  -8   6   6       10.40       11.92      1.83 o 
  -7   6   6       31.08       30.17      3.03 o 
  -6   6   6      454.49      437.68     15.06 o 
  -5   6   6      260.52      253.72     11.19 o 
  -4   6   6       83.90       86.55      4.29 o 
  -3   6   6       90.27      103.50      4.12 o 
  -2   6   6       82.14       83.85      3.50 o 
  -1   6   6       65.49       75.41      5.54 o 
   0   6   6     2014.42     2005.64     46.28 o 
   1   6   6       66.22       61.91      6.64 o 
   2   6   6       80.91       90.57      4.34 o 
   3   6   6       91.84      102.10      4.82 o 
   4   6   6       85.48       96.39      4.07 o 
   5   6   6      260.47      263.00      9.06 o 
   6   6   6      455.49      429.13     11.79 o 
   7   6   6       31.55       33.33      3.33 o 
   8   6   6       10.47        8.89      2.41 o 
  -8   7   6        6.78        4.81      1.88 o 
  -7   7   6       26.14       26.36      3.66 o 
  -6   7   6        6.51        4.08      2.30 o 
  -3   7   6      213.26      200.38     10.77 o 
  -2   7   6       40.05       38.81      3.25 o 
  -1   7   6      136.47      147.11      5.94 o 
   0   7   6      267.73      223.70      5.80 o 
   1   7   6      133.11      140.16      4.43 o 
   2   7   6       40.53       42.14      2.43 o 
   3   7   6      213.42      187.53      7.34 o 
   4   7   6      235.80      261.98      7.05 o 
   5   7   6      178.13      199.14      8.01 o 
   6   7   6        6.59        5.80      2.05 o 
   7   7   6       25.79       28.87      4.50 o 
  -7   8   6       20.62       17.26      3.35 o 
  -6   8   6       73.24       76.35      4.65 o 
  -3   8   6      170.53      203.10     11.61 o 
  -2   8   6      242.29      244.62     12.45 o 
  -1   8   6      212.96      202.89     10.98 o 
   0   8   6      633.48      631.98     12.78 o 
   1   8   6      213.71      191.39     10.56 o 
   2   8   6      243.52      231.22      8.41 o 
   3   8   6      170.88      187.84      8.89 o 
   4   8   6       56.59       54.06      4.36 o 
   5   8   6      355.17      351.93     16.52 o 
   6   8   6       73.43       85.13      7.63 o 
   7   8   6       20.40       23.85      3.66 o 
  -6   9   6       28.97       32.73      4.50 o 
  -5   9   6       52.46       50.83      6.07 o 
  -4   9   6       12.10       10.25      3.14 o 
  -3   9   6       45.83       53.54      4.47 o 
  -2   9   6      499.33      501.69     18.41 o 
  -1   9   6      200.68      198.92     11.40 o 
   0   9   6       99.19       76.24      7.11 o 
   1   9   6      199.95      196.18      6.42 o 
   2   9   6      497.33      491.35     21.91 o 
   3   9   6       45.54       49.48      6.59 o 
   4   9   6       12.54        7.74      3.14 o 
   5   9   6       52.82       46.64      5.86 o 
   6   9   6       28.86       33.05      4.50 o 
  -5  10   6        5.93        9.83      2.51 o 
  -4  10   6        3.74        5.96      2.41 o 
  -3  10   6        1.07        3.14      1.99 o 
  -2  10   6        7.76        8.79      3.03 o 
  -1  10   6      179.91      168.17     10.77 o 
   0  10   6       44.62       45.38      4.24 o 
   1  10   6      181.34      175.86      6.11 o 
   2  10   6        8.01        7.64      1.52 o 
   3  10   6        0.99        4.87      1.63 o 
   4  10   6        3.76        3.66      1.88 o 
   5  10   6        5.83        3.97      2.09 o 
  -2  11   6       39.09       41.21      3.62 o 
  -1  11   6       10.00        8.27      2.02 o 
   0  11   6        3.94        2.34      1.99 o 
   1  11   6        9.85       12.50      2.11 o 
   2  11   6       39.19       39.90      2.67 o 
   3  11   6       33.57       28.34      3.87 o 
   4  11   6       37.35       44.55      4.60 o 
  -2  12   6       84.98       84.92      6.07 o 
  -1  12   6        0.29        3.66      2.09 o 
   0  12   6        2.59        1.68      1.10 o 
   1  12   6        0.30        1.46      1.15 o 
   1   0   7      777.03      912.91      4.92 o 
   2   0   7     3597.32     3063.38     45.39 o 
   3   0   7      768.75      659.88      6.33 o 
   4   0   7      323.08      371.27      9.73 o 
   5   0   7       67.67       68.08      5.12 o 
   6   0   7        0.15        1.84      2.51 o 
   7   0   7      368.91      402.25     10.42 o 
   8   0   7      375.12      368.45     15.90 o 
   9   0   7       18.82       26.36      4.29 o 
  -9   1   7       61.59       64.42      6.17 o 
  -8   1   7       35.70       49.36      6.28 o 
  -7   1   7        7.44        6.94      1.78 o 
  -6   1   7      194.89      204.31      5.67 o 
  -5   1   7      114.70       93.60      6.38 o 
  -4   1   7      436.44      449.40     10.67 o 
  -3   1   7     1212.67     1206.84     21.81 o 
  -2   1   7     1729.48     1684.22     13.60 o 
  -1   1   7     5103.16     4510.93     20.71 o 
   0   1   7     3017.27     3107.93     17.88 o 
   2   1   7     1722.07     1649.61     16.63 o 
   3   1   7     1215.98     1276.84     17.88 o 
   4   1   7      431.92      441.55     12.34 o 
   6   1   7      192.62      199.59      7.16 o 
   7   1   7        7.34        7.95      2.82 o 
   8   1   7       35.66       46.23      5.96 o 
   9   1   7       62.00       66.20      6.07 o 
  -9   2   7        4.68        2.82      2.09 o 
  -8   2   7       52.29       55.34      4.09 o 
  -7   2   7      115.73      134.12      6.17 o 
  -6   2   7      245.77      250.05      5.65 o 
  -5   2   7       36.78       48.88      3.36 o 
  -4   2   7      679.17      812.03     10.02 o 
  -3   2   7     1197.99     1192.78     14.85 o 
  -2   2   7    11701.88    10108.48     40.37 o 
   0   2   7      583.10      554.30      8.99 o 
   2   2   7    11682.44    10458.42     49.68 o 
   3   2   7     1201.95     1259.19     19.77 o 
   4   2   7      682.88      857.90     18.41 o 
   5   2   7       36.76       49.48      3.47 o 
   6   2   7      243.07      233.22     11.50 o 
   7   2   7      114.11      136.38      9.52 o 
   8   2   7       52.36       49.05      5.96 o 
   9   2   7        4.81        5.44      2.41 o 
  -9   3   7       30.67       34.72      4.39 o 
  -8   3   7       47.75       47.31      3.66 o 
  -7   3   7      297.03      285.11      8.96 o 
  -6   3   7      422.10      419.12     13.05 o 
  -5   3   7       45.97       45.94      2.72 o 
  -4   3   7     1705.67     1746.97     22.17 o 
  -3   3   7      691.79      755.41     13.60 o 
  -2   3   7     2930.41     2817.08     24.79 o 
  -1   3   7     2311.59     2148.22     21.13 o 
   0   3   7     1057.89     1070.00     14.33 o 
   1   3   7     2299.56     2071.19     20.29 o 
   2   3   7     2924.89     3097.06     41.78 o 
   3   3   7      700.84      777.27     16.73 o 
   4   3   7     1702.24     1907.20     29.39 o 
   5   3   7       46.26       44.60      3.51 o 
   6   3   7      423.22      412.27     15.27 o 
   7   3   7      296.84      284.26     13.49 o 
   8   3   7       47.61       49.36      5.86 o 
   9   3   7       30.40       33.05      4.18 o 
  -9   4   7       14.28       13.70      2.72 o 
  -8   4   7       42.83       41.82      8.94 o 
  -7   4   7       57.54       53.76      3.24 o 
  -6   4   7       99.91       93.08      4.11 o 
  -5   4   7      124.24      130.75      4.18 o 
  -4   4   7       72.70       74.14      3.99 o 
  -3   4   7      116.32      118.60      6.17 o 
  -2   4   7     5623.46     5548.30     39.43 o 
  -1   4   7       25.78       31.13      1.58 o 
   0   4   7        3.35        0.73      1.05 o 
   1   4   7       25.52       32.53      3.03 o 
   2   4   7     5625.44     5647.73     28.51 o 
   3   4   7      117.28      123.72      7.22 o 
   4   4   7       72.44       68.50      6.07 o 
   5   4   7      122.10      123.89      4.83 o 
   6   4   7      102.07       99.56     10.25 o 
   7   4   7       58.10       50.31      5.86 o 
   8   4   7       43.47       47.06      5.44 o 
   9   4   7       14.11       12.97      2.51 o 
  -8   5   7        3.89        5.26      1.35 o 
  -7   5   7      155.96      151.17      5.20 o 
  -6   5   7      280.12      289.64      8.54 o 
  -5   5   7      585.51      626.25     15.27 o 
  -4   5   7      616.04      642.91      8.23 o 
  -3   5   7      111.49      146.39     14.07 o 
  -2   5   7     3922.45     3952.86     37.34 o 
  -1   5   7     1030.89     1020.11     18.20 o 
   0   5   7     1313.74     1396.21     12.89 o 
   1   5   7     1034.80     1065.19     17.99 o 
   2   5   7     3910.72     4048.87     35.35 o 
   3   5   7      110.74      150.08      8.47 o 
   4   5   7      615.47      664.85     10.62 o 
   5   5   7      588.63      600.88     13.11 o 
   6   5   7      277.74      278.50      9.39 o 
   7   5   7      155.52      143.59      9.31 o 
   8   5   7        4.24        2.72      1.67 o 
  -8   6   7        1.01        1.78      1.46 o 
  -7   6   7      100.41      102.91      7.53 o 
  -6   6   7      245.17      278.19     11.92 o 
  -5   6   7       88.30       89.94      4.62 o 
  -4   6   7       75.27       66.67      5.65 o 
  -3   6   7      622.48      565.30      9.56 o 
  -2   6   7      503.62      514.66     11.54 o 
  -1   6   7      216.84      217.22      9.31 o 
   0   6   7       22.33       21.96      3.24 o 
   1   6   7      215.15      233.90      9.62 o 
   2   6   7      499.94      534.76     10.54 o 
   3   6   7      621.85      569.38      9.14 o 
   4   6   7       75.96       70.64      4.48 o 
   5   6   7       86.52       87.65      5.32 o 
   6   6   7      244.98      272.43      9.37 o 
   7   6   7      100.39      112.29      5.85 o 
   8   6   7        0.92        1.46      1.46 o 
  -7   7   7       13.10       19.98      3.35 o 
  -3   7   7      268.81      297.96     13.18 o 
  -2   7   7      122.87      128.62      5.80 o 
  -1   7   7      206.03      187.22      6.72 o 
   0   7   7      127.99      148.42      4.77 o 
   1   7   7      204.60      193.82      5.25 o 
   2   7   7      123.03      133.21      3.91 o 
   3   7   7      269.94      280.12      8.87 o 
   4   7   7      480.40      519.16      9.82 o 
   5   7   7       15.83       19.54      2.79 o 
   6   7   7       84.39       93.97      5.52 o 
   7   7   7       12.76       18.83      3.56 o 
  -7   8   7       22.97       21.14      2.61 o 
  -6   8   7        3.51        9.62      2.41 o 
  -3   8   7      144.63      149.14      9.94 o 
  -2   8   7      128.85      122.36      8.89 o 
  -1   8   7      182.03      191.18     10.56 o 
   0   8   7      465.89      466.07     11.17 o 
   1   8   7      183.78      197.06      7.46 o 
   2   8   7      129.01      126.39      6.27 o 
   3   8   7      144.48      137.58      6.64 o 
   4   8   7      119.00      115.57      6.18 o 
   5   8   7       52.34       50.20      6.59 o 
   6   8   7        3.65        2.61      2.51 o 
   7   8   7       22.37       21.86      3.45 o 
  -6   9   7        5.22        1.57      1.67 o 
  -5   9   7        6.24        3.35      2.20 o 
  -4   9   7        8.45        6.90      3.14 o 
  -3   9   7      129.87      112.22      8.79 o 
  -2   9   7       68.56       63.90      6.90 o 
  -1   9   7      112.48      124.87      9.10 o 
   0   9   7       43.98       37.34      5.12 o 
   1   9   7      112.85      132.57      5.31 o 
   2   9   7       68.78       77.32      4.11 o 
   3   9   7      131.37      109.70      6.02 o 
   4   9   7        8.34        7.22      3.56 o 
   5   9   7        6.17        2.30      2.41 o 
   6   9   7        5.12        5.02      1.88 o 
  -5  10   7        1.67        2.41      1.78 o 
  -4  10   7       34.12       39.32      5.02 o 
  -2  10   7       34.61       37.75      5.23 o 
  -1  10   7       97.90      111.49      8.68 o 
   0  10   7      707.66      700.96     15.15 o 
   1  10   7       98.20       96.85      4.48 o 
   2  10   7       34.70       36.07      2.85 o 
   3  10   7       86.92       83.05      5.06 o 
   4  10   7       33.58       33.26      4.81 o 
   5  10   7        1.68       -0.73      1.67 o 
  -1  11   7       14.31       12.12      2.51 o 
   0  11   7        4.05        0.75      1.32 o 
   1  11   7       14.26       13.82      2.32 o 
   2  11   7       84.85       85.76      3.84 o 
   3  11   7       58.97       64.32      5.75 o 
   4  11   7        5.96        2.09      1.57 o 
  -2  12   7       20.60       25.52      3.45 o 
  -1  12   7       24.38       18.83      3.03 o 
   0  12   7      108.78      101.58      4.77 o 
   1  12   7       24.21       22.49      3.24 o 
   2   0   8     2081.29     2114.25     24.68 o 
   3   0   8     5371.70     5847.51     36.08 o 
   4   0   8       28.02       47.69      3.66 o 
   5   0   8      602.69      540.28     14.12 o 
   6   0   8       62.75       77.81      6.17 o 
   7   0   8      521.76      462.89     16.32 o 
   8   0   8       65.42       58.88      6.59 o 
   9   0   8       64.49       64.01      6.07 o 
  -9   1   8        6.62        5.02      2.30 o 
  -8   1   8      137.96      114.73      9.10 o 
  -7   1   8       88.97       95.80      7.63 o 
  -6   1   8       59.96       67.51      5.91 o 
  -5   1   8       46.24       49.97      2.65 o 
  -4   1   8       95.89       96.74      5.23 o 
  -3   1   8      540.42      614.41      7.21 o 
  -2   1   8     2199.94     2079.97     15.37 o 
  -1   1   8       99.46      100.61      3.24 o 
   0   1   8     2226.46     1508.00     13.18 o 
   2   1   8     2198.00     2046.29     53.18 o 
   3   1   8      533.45      607.43     11.71 o 
   6   1   8       59.15       65.65      4.17 o 
   7   1   8       88.57       96.11      8.05 o 
   8   1   8      138.16      124.35      9.31 o 
   9   1   8        6.54        7.95      2.72 o 
  -9   2   8       30.35       37.65      4.71 o 
  -8   2   8      195.16      195.68     11.19 o 
  -7   2   8      229.71      205.58      7.58 o 
  -6   2   8      109.23      118.18      4.41 o 
  -5   2   8      254.43      256.15     10.30 o 
  -4   2   8      280.88      211.22      5.14 o 
  -3   2   8      451.43      675.51     11.40 o 
  -2   2   8     1554.42     1665.71     16.84 o 
  -1   2   8     3095.44     2511.90     19.66 o 
   0   2   8      101.24      154.16      4.92 o 
   1   2   8     3088.97     2728.50     21.75 o 
   3   2   8      454.30      771.20     15.58 o 
   5   2   8      256.61      251.00     10.56 o 
   6   2   8      108.70      122.99      8.37 o 
   7   2   8      228.65      201.43     11.50 o 
   8   2   8      193.73      186.16     10.98 o 
   9   2   8       30.70       37.96      4.50 o 
  -9   3   8       38.55       38.59      4.60 o 
  -8   3   8      286.07      254.98     12.24 o 
  -7   3   8       49.07       46.72      3.07 o 
  -6   3   8      824.11      808.06     11.64 o 
  -5   3   8      481.23      564.97      9.06 o 
  -4   3   8      179.80      155.94      6.69 o 
  -3   3   8      248.12      187.62      6.90 o 
  -2   3   8       60.20      108.24      5.02 o 
  -1   3   8      144.26      167.59     25.99 o 
   0   3   8     1109.08     1538.43     17.78 o 
   1   3   8      148.56      166.92      5.96 o 
   2   3   8       59.32      114.62      5.33 o 
   3   3   8      248.18      176.85      8.16 o 
   4   3   8      179.48      168.07      8.89 o 
   5   3   8      481.57      569.67     16.21 o 
   6   3   8      826.43      774.34     21.02 o 
   7   3   8       49.10       42.77      5.65 o 
   8   3   8      286.25      255.50     12.55 o 
   9   3   8       38.52       36.81      4.29 o 
  -9   4   8       11.85       14.75      2.82 o 
  -8   4   8       18.70       11.84      1.93 o 
  -7   4   8      210.95      204.10      6.12 o 
  -6   4   8      291.03      294.91      8.99 o 
  -5   4   8      231.00      273.54      6.55 o 
  -4   4   8      266.84      255.19      9.52 o 
  -3   4   8      184.01      182.29      7.74 o 
  -2   4   8     1941.24     1992.43     24.26 o 
  -1   4   8     2413.61     2199.93     24.37 o 
   0   4   8      838.77      658.78     13.28 o 
   1   4   8     2406.97     2150.15     23.74 o 
   2   4   8     1949.01     2094.19     23.95 o 
   3   4   8      182.97      182.08      8.79 o 
   4   4   8      268.36      264.49     11.82 o 
   5   4   8      230.19      264.96      8.28 o 
   6   4   8      290.25      286.98     12.97 o 
   7   4   8      210.45      191.18     10.98 o 
   8   4   8       18.94       17.15      3.45 o 
   9   4   8       11.64       12.97      2.51 o 
  -8   5   8       18.89       21.63      2.48 o 
  -7   5   8       26.99       23.01      2.21 o 
  -6   5   8      313.32      299.96      8.72 o 
  -5   5   8      284.78      321.97      8.50 o 
  -4   5   8      127.67      113.79      3.52 o 
  -3   5   8     1619.69     1528.29     24.58 o 
  -2   5   8       20.11       38.17      3.97 o 
  -1   5   8      154.18      189.82      8.16 o 
   0   5   8        0.32        7.91      2.20 o 
   1   5   8      158.02      196.62      8.05 o 
   2   5   8       20.32       54.49      4.50 o 
   4   5   8      125.96      110.66      5.29 o 
   5   5   8      285.11      294.16      9.19 o 
   6   5   8      312.53      309.14      9.87 o 
   7   5   8       26.52       27.19      4.39 o 
   8   5   8       19.14       18.72      3.45 o 
  -8   6   8       14.68       14.22      2.72 o 
  -7   6   8       93.96      101.76      7.53 o 
  -6   6   8       82.27       86.45      4.69 o 
  -5   6   8       74.65       76.63      4.32 o 
  -4   6   8       44.23       32.00      3.87 o 
  -3   6   8      179.42      176.93      5.43 o 
  -2   6   8      176.49      203.92      5.41 o 
  -1   6   8      275.97      300.37     11.19 o 
   0   6   8      225.78      287.82     10.77 o 
   1   6   8      278.06      316.51      7.27 o 
   2   6   8      173.73      203.40      6.60 o 
   3   6   8      177.96      178.08      5.17 o 
   4   6   8       44.96       31.14      4.60 o 
   5   6   8       75.51       76.62      4.98 o 
   6   6   8       82.89       91.93      5.60 o 
   7   6   8       94.06      108.39      5.61 o 
   8   6   8       14.77       16.00      2.82 o 
  -7   7   8       29.38       36.29      4.29 o 
  -3   7   8       88.98       82.83      7.11 o 
  -2   7   8      335.75      326.33      9.21 o 
  -1   7   8      204.29      201.06      7.03 o 
   0   7   8      487.52      471.90      8.57 o 
   1   7   8      202.33      198.56      6.94 o 
   2   7   8      337.57      339.95      6.27 o 
   3   7   8       88.73       92.66      5.15 o 
   4   7   8       97.62      102.39      8.89 o 
   5   7   8       58.86       52.59      4.29 o 
   6   7   8      127.18      135.20      6.47 o 
   7   7   8       29.63       29.07      4.29 o 
  -7   8   8       29.11       27.77      2.51 o 
  -6   8   8       42.62       44.34      4.71 o 
  -3   8   8       33.25       26.36      4.50 o 
  -2   8   8       22.45       20.50      3.97 o 
  -1   8   8      278.87      226.01     11.50 o 
   0   8   8        0.79        1.56      1.52 o 
   1   8   8      274.32      241.87      8.24 o 
   2   8   8       23.17       28.46      3.21 o 
   3   8   8       33.59       34.50      3.53 o 
   4   8   8      446.75      448.77     18.83 o 
   5   8   8       27.98       29.91      5.33 o 
   6   8   8       41.84       46.12      5.75 o 
   7   8   8       28.86       28.24      3.77 o 
  -6   9   8       40.68       35.04      4.60 o 
  -5   9   8        8.17        9.94      3.03 o 
  -4   9   8      313.69      302.25     14.33 o 
  -3   9   8       55.14       58.99      6.28 o 
  -2   9   8      173.70      153.53     10.14 o 
  -1   9   8       39.89       52.50      5.96 o 
   0   9   8       52.84       51.13      3.95 o 
   1   9   8       40.19       42.48      3.08 o 
   2   9   8      173.15      156.90      5.70 o 
   3   9   8       54.91       68.07      4.82 o 
   4   9   8      315.23      315.64     15.37 o 
   5   9   8        8.34        9.10      3.14 o 
   6   9   8       41.37       40.06      4.92 o 
  -5  10   8       23.18       20.81      3.35 o 
  -4  10   8       99.74      108.77      7.74 o 
  -2  10   8       69.99       70.18      6.90 o 
  -1  10   8      138.26      144.43      9.73 o 
   0  10   8      201.30      214.40      8.43 o 
   1  10   8      137.56      159.11      5.72 o 
   2  10   8       69.76       68.41      3.76 o 
   3  10   8        8.18        7.19      1.84 o 
   4  10   8       98.04      105.32      8.26 o 
   5  10   8       23.01       21.65      3.56 o 
  -1  11   8        4.96        6.48      1.84 o 
   0  11   8        0.54       -0.46      1.28 o 
   1  11   8        5.16        5.97      1.81 o 
   2  11   8       87.19       88.88      4.76 o 
   3  11   8       61.70       72.27      5.96 o 
   4  11   8        8.44        3.35      1.67 o 
  -1  12   8        3.50        3.77      1.67 o 
   0  12   8        1.69        3.10      1.15 o 
   1  12   8        3.66        2.09      1.57 o 
   1   0   9     1208.58     1194.46      6.79 o 
   2   0   9     2234.70     2350.95     13.02 o 
   3   0   9     1492.07     1792.68     20.81 o 
   4   0   9      131.94      104.69      5.54 o 
   5   0   9       25.88       30.75      3.56 o 
   6   0   9       20.94       40.06      4.60 o 
   7   0   9      152.23      165.14      9.83 o 
   8   0   9      127.29      161.16     10.56 o 
   9   0   9       34.97       26.25      3.87 o 
  -9   1   9        1.20        1.15      2.09 o 
  -8   1   9      194.77      204.78     11.71 o 
  -7   1   9      149.81      142.76      9.20 o 
  -6   1   9      400.27      416.67     10.31 o 
  -5   1   9      158.93      179.27      4.74 o 
  -4   1   9      486.44      392.09     10.77 o 
  -3   1   9     1653.69     1455.34     11.34 o 
  -2   1   9     4469.89     3812.62     41.00 o 
  -1   1   9     2689.77     2033.85     15.27 o 
   0   1   9        1.83        7.11      1.15 o 
   2   1   9     4476.11     3859.44     11.50 o 
   3   1   9     1663.44     1478.30     18.93 o 
   5   1   9      157.40      180.62      8.37 o 
   6   1   9      401.75      431.04     10.52 o 
   7   1   9      148.72      136.27      9.52 o 
   8   1   9      194.38      174.86     10.77 o 
   9   1   9        1.16        1.46      1.67 o 
  -9   2   9        3.24        0.94      1.57 o 
  -8   2   9       63.72       59.82      6.17 o 
  -7   2   9        6.75        7.43      3.14 o 
  -6   2   9        8.12       11.88      2.25 o 
  -5   2   9       88.67       73.04      5.60 o 
  -4   2   9      511.64      461.30      7.75 o 
  -3   2   9      423.21      396.27      8.79 o 
  -2   2   9     1829.74     1646.16     17.05 o 
  -1   2   9      460.53      536.20      9.41 o 
   0   2   9     2954.15     3091.51     22.80 o 
   1   2   9      460.84      560.89     10.25 o 
   5   2   9       90.37       74.15      5.75 o 
   6   2   9        7.70        9.31      2.93 o 
   7   2   9        6.70        8.26      2.93 o 
   8   2   9       64.49       59.40      6.38 o 
   9   2   9        3.27        3.87      1.88 o 
  -9   3   9        9.74        3.45      1.78 o 
  -8   3   9       56.19       53.34      5.86 o 
  -7   3   9      138.20      164.21      7.09 o 
  -6   3   9     1025.73     1091.21     13.51 o 
  -5   3   9      385.52      425.32      9.74 o 
  -4   3   9      192.35      186.37      7.32 o 
  -3   3   9       82.83       89.21      4.81 o 
  -2   3   9      344.10      348.27      9.10 o 
  -1   3   9       28.77       33.04      1.29 o 
   0   3   9       28.52       28.66      2.61 o 
   1   3   9       29.55       33.47      2.93 o 
   5   3   9      389.68      414.26     13.91 o 
   6   3   9     1028.27     1064.35     24.47 o 
   7   3   9      140.67      164.51     10.25 o 
   8   3   9       55.69       57.21      5.96 o 
   9   3   9        9.53       10.98      2.61 o 
  -9   4   9       11.69        7.95      2.09 o 
  -8   4   9       72.02       71.43      6.38 o 
  -7   4   9       87.77       83.37      4.01 o 
  -6   4   9      149.66      142.29      6.06 o 
  -5   4   9      327.44      269.57      9.88 o 
  -4   4   9     1163.90     1042.53     13.86 o 
  -3   4   9     1403.41     1455.92     21.75 o 
  -2   4   9     2290.57     2509.92     27.82 o 
  -1   4   9      513.14      552.94     12.55 o 
   0   4   9      140.86      141.50      6.38 o 
   1   4   9      517.61      542.37     12.34 o 
   2   4   9     2292.29     2667.11     28.03 o 
   4   4   9     1169.35     1088.03     15.19 o 
   5   4   9      328.57      260.87      8.20 o 
   6   4   9      149.16      161.58      9.83 o 
   7   4   9       88.24       77.39      7.11 o 
   8   4   9       72.02       64.21      6.17 o 
   9   4   9       11.55        8.16      2.09 o 
  -8   5   9       79.06       97.16      7.01 o 
  -7   5   9      255.88      258.58      6.68 o 
  -6   5   9      150.67      132.77      6.75 o 
  -5   5   9      147.81      156.92      6.05 o 
  -4   5   9       52.81       49.64      2.41 o 
  -3   5   9      196.23      181.77      8.68 o 
  -2   5   9      490.29      524.39     14.01 o 
  -1   5   9      120.54       92.56      5.86 o 
   0   5   9      667.88      648.07     19.82 o 
   1   5   9      120.22      100.19      5.96 o 
   2   5   9      494.35      568.00     14.01 o 
   3   5   9      197.09      205.82     10.04 o 
   4   5   9       52.35       43.36      3.38 o 
   5   5   9      146.70      151.79      6.66 o 
   6   5   9      151.51      130.35      6.46 o 
   7   5   9      253.58      245.88     11.82 o 
   8   5   9       78.32       73.73      6.07 o 
  -8   6   9       48.29       46.96      4.60 o 
  -7   6   9       69.74       57.03      7.43 o 
  -6   6   9       38.68       39.01      4.60 o 
  -5   6   9      133.55      112.74      7.53 o 
  -4   6   9       20.20       27.09      3.66 o 
  -3   6   9      342.77      388.83      8.00 o 
  -2   6   9      198.79      213.79      8.73 o 
  -1   6   9      165.87      140.46      7.84 o 
   0   6   9     1114.24     1047.41     20.92 o 
   1   6   9      163.26      146.64      7.53 o 
   2   6   9      199.24      218.75      8.89 o 
   3   6   9      346.83      379.90      9.46 o 
   4   6   9       20.77       16.80      3.50 o 
   5   6   9      131.82      127.38      6.34 o 
   6   6   9       38.21       37.93      3.69 o 
   7   6   9       70.18       55.50      4.03 o 
   8   6   9       47.77       50.93      4.60 o 
  -7   7   9        6.43        1.67      1.46 o 
  -5   7   9       23.73       21.13      3.35 o 
  -4   7   9      127.06      128.22      7.74 o 
  -3   7   9       93.99       88.69      7.53 o 
  -2   7   9      520.33      495.00     16.32 o 
  -1   7   9      198.79      184.22      5.42 o 
   0   7   9      170.47      159.65      5.03 o 
   1   7   9      197.71      188.86      5.46 o 
   2   7   9      523.30      483.72      8.14 o 
   3   7   9       93.19       92.24      5.10 o 
   4   7   9      125.62      140.98     10.35 o 
   5   7   9       24.56       21.58      2.91 o 
   6   7   9       50.71       45.27      3.79 o 
   7   7   9        6.44        2.30      1.78 o 
  -7   8   9       11.66        9.22      2.09 o 
  -6   8   9      265.04      254.66     10.98 o 
  -2   8   9      470.73      466.24     16.94 o 
  -1   8   9       93.94       99.35      7.63 o 
   0   8   9        0.12        0.37      1.26 o 
   1   8   9       95.63       83.50      4.94 o 
   2   8   9      472.41      462.02     11.82 o 
   3   8   9      181.16      183.75      7.59 o 
   4   8   9      233.65      225.90     13.39 o 
   5   8   9       44.58       42.25      5.96 o 
   6   8   9      263.74      271.08     13.07 o 
   7   8   9       11.69       11.19      2.61 o 
  -6   9   9        1.28        1.47      1.06 o 
  -5   9   9        7.62        8.05      2.61 o 
  -4   9   9       24.44       30.12      5.02 o 
  -3   9   9       27.98       19.14      3.87 o 
  -2   9   9      161.54      165.35     10.56 o 
  -1   9   9       42.84       45.39      5.65 o 
   0   9   9       84.05       79.73      4.88 o 
   1   9   9       42.91       50.57      3.34 o 
   2   9   9      162.42      149.34      6.98 o 
   3   9   9       27.96       21.88      2.81 o 
   4   9   9       24.42       32.11      5.33 o 
   5   9   9        7.75        1.46      1.99 o 
   6   9   9        1.27        0.21      1.57 o 
  -5  10   9        2.03       -0.52      1.46 o 
  -4  10   9       93.28       99.35      7.32 o 
  -2  10   9        9.02        9.94      2.93 o 
  -1  10   9      192.65      210.21     11.50 o 
   0  10   9      402.31      404.74     11.31 o 
   1  10   9      191.47      195.50      6.80 o 
   2  10   9        9.04        8.43      1.91 o 
   3  10   9        3.40        2.44      1.35 o 
   4  10   9       93.08       94.44      7.74 o 
   5  10   9        1.92       -1.15      1.67 o 
  -1  11   9       31.79       35.57      3.71 o 
   0  11   9       39.91       49.93      3.85 o 
   1  11   9       31.35       31.41      2.98 o 
   2  11   9       68.77       59.86      3.92 o 
   3  11   9        3.10        1.88      1.67 o 
   4  11   9        0.76       -1.46      1.57 o 
  -1  12   9       23.77       24.68      3.45 o 
   0  12   9        1.06        2.04      1.07 o 
   0   0  10     6973.47     6152.38     28.76 o 
   1   0  10       68.68       25.73      1.14 o 
   2   0  10     1449.42     1435.02     20.24 o 
   3   0  10     4573.51     4779.60     35.04 o 
   4   0  10     3018.59     3204.98     31.48 o 
   5   0  10      306.29      288.33      6.01 o 
   6   0  10        0.27        0.21      1.57 o 
   7   0  10      184.43      218.48     11.30 o 
   8   0  10      465.84      541.75     18.83 o 
   9   0  10        6.18        8.99      2.61 o 
  -9   1  10       47.10       51.87      5.33 o 
  -8   1  10      233.36      247.24     12.86 o 
  -7   1  10       93.35      102.07      7.95 o 
  -6   1  10      361.78      373.96      9.76 o 
  -5   1  10      579.93      577.78      8.65 o 
  -4   1  10     1582.66     1514.48     21.75 o 
  -3   1  10      641.35      796.06     21.96 o 
  -2   1  10      547.52      543.85     12.34 o 
  -1   1  10     2874.40     2759.45     18.62 o 
   0   1  10    10770.70    10159.73     37.86 o 
   1   1  10     2876.65     2816.98     22.17 o 
   2   1  10      542.85      529.82      4.70 o 
   3   1  10      641.59      808.75     14.43 o 
   5   1  10      578.30      561.16     10.35 o 
   6   1  10      358.90      355.96     15.43 o 
   7   1  10       92.99       99.15      8.16 o 
   8   1  10      233.50      241.28     12.65 o 
   9   1  10       46.56       54.38      5.44 o 
  -9   2  10       29.63       30.33      4.08 o 
  -8   2  10       36.85       41.21      5.12 o 
  -7   2  10      156.23      183.23     10.56 o 
  -6   2  10      133.58      131.29      5.91 o 
  -5   2  10      281.23      282.53      7.60 o 
  -4   2  10      485.62      367.09     11.09 o 
  -3   2  10      944.91     1046.36     14.43 o 
  -2   2  10     2804.97     2365.69     20.60 o 
  -1   2  10      117.63      157.71      5.23 o 
   0   2  10       34.01       63.59      3.45 o 
   1   2  10      117.00      171.83      5.96 o 
   5   2  10      282.26      269.41     10.98 o 
   6   2  10      135.55      128.43      8.68 o 
   7   2  10      158.89      189.40     10.98 o 
   8   2  10       36.18       39.95      5.23 o 
   9   2  10       29.98       29.28      3.97 o 
  -9   3  10        3.21        2.41      1.88 o 
  -8   3  10        0.69       -1.99      2.09 o 
  -7   3  10      231.92      215.04      8.13 o 
  -6   3  10      243.08      267.26      8.62 o 
  -5   3  10        0.52        2.60      1.08 o 
  -4   3  10      797.72      749.76     14.64 o 
  -3   3  10       73.04       72.79      4.50 o 
  -2   3  10     1173.73     1114.97     16.42 o 
  -1   3  10     1412.58     1405.61     17.99 o 
   0   3  10      214.33      190.97      6.69 o 
   1   3  10     1408.08     1414.08     18.51 o 
   5   3  10        0.47       15.79      3.24 o 
   6   3  10      239.35      242.64     11.82 o 
   7   3  10      231.34      211.89     11.50 o 
   8   3  10        0.64       -0.21      1.88 o 
   9   3  10        3.23        4.81      1.67 o 
  -9   4  10        4.03        2.93      1.46 o 
  -8   4  10        2.38        1.99      1.67 o 
  -7   4  10       13.17       21.51      2.84 o 
  -6   4  10      383.24      360.24      9.88 o 
  -5   4  10       39.99       39.53      3.01 o 
  -4   4  10       11.63       10.32      1.67 o 
  -3   4  10      565.37      516.02     13.28 o 
  -2   4  10     2440.19     2435.03     27.30 o 
  -1   4  10      417.90      391.98     10.77 o 
   0   4  10       89.28      106.36      5.65 o 
   1   4  10      418.96      371.80     10.46 o 
   2   4  10     2441.24     2556.46     28.13 o 
   4   4  10       12.00       13.77      2.07 o 
   5   4  10       41.39       42.56      3.45 o 
   6   4  10      384.04      364.06     14.43 o 
   7   4  10       13.14       21.54      4.08 o 
   8   4  10        2.20        2.30      1.88 o 
   9   4  10        4.06        7.11      1.88 o 
  -8   5  10       30.92       34.93      4.29 o 
  -7   5  10       80.43       79.86      4.81 o 
  -6   5  10      143.73      126.19      5.65 o 
  -5   5  10      290.69      300.21      8.23 o 
  -4   5  10      365.11      375.14      6.39 o 
  -3   5  10      647.44      626.25     16.11 o 
  -2   5  10      168.67      198.50      8.79 o 
  -1   5  10      376.64      384.87     11.92 o 
   0   5  10     3899.63     4174.79     38.70 o 
   1   5  10      375.06      400.24     11.92 o 
   2   5  10      168.20      211.99      8.79 o 
   3   5  10      647.64      644.45     17.88 o 
   4   5  10      363.12      389.61      9.80 o 
   5   5  10      290.33      287.31      9.02 o 
   6   5  10      142.80      123.49      7.01 o 
   7   5  10       80.06       82.31      6.90 o 
   8   5  10       30.62       31.79      4.08 o 
  -8   6  10       14.80       16.42      2.82 o 
  -7   6  10       30.79       29.38      3.87 o 
  -6   6  10      149.65      117.03      7.84 o 
  -5   6  10       91.22       85.55      6.69 o 
  -4   6  10      357.32      341.26     12.65 o 
  -3   6  10       55.71       61.30      7.95 o 
  -2   6  10      479.10      472.13      9.61 o 
  -1   6  10        7.52        9.52      2.30 o 
   0   6  10       29.29       59.82      5.23 o 
   1   6  10        8.83       13.82      1.40 o 
   2   6  10      481.24      476.27     10.77 o 
   3   6  10       56.42       51.61      3.63 o 
   4   6  10      356.37      350.05      9.77 o 
   5   6  10       91.22       90.95      5.39 o 
   6   6  10      149.97      125.61      6.31 o 
   7   6  10       31.13       33.57      4.29 o 
   8   6  10       14.51       17.88      2.93 o 
  -7   7  10       28.67       28.34      3.77 o 
  -5   7  10        4.49        1.88      1.67 o 
  -4   7  10       58.21       77.50      6.17 o 
  -2   7  10      321.30      326.09     13.28 o 
  -1   7  10        5.06        6.63      1.19 o 
   0   7  10      586.64      513.86     11.08 o 
   1   7  10        5.30        6.96      1.22 o 
   2   7  10      321.26      322.24      6.15 o 
   3   7  10      152.85      181.77     11.30 o 
   4   7  10       57.89       84.19      8.16 o 
   5   7  10        4.54        4.02      2.61 o 
   6   7  10        3.53        6.07      1.85 o 
   7   7  10       29.11       29.28      4.08 o 
  -7   8  10       22.37       36.52      2.83 o 
  -6   8  10        8.47       11.30      2.72 o 
  -2   8  10       26.45       26.67      4.50 o 
  -1   8  10       42.86       48.32      5.44 o 
   0   8  10       69.29       73.90      4.54 o 
   1   8  10       42.66       49.57      3.77 o 
   2   8  10       26.96       28.21      3.13 o 
   3   8  10      309.70      302.00     12.50 o 
   4   8  10      105.75      107.83      9.52 o 
   5   8  10       42.75       47.48      6.17 o 
   6   8  10        8.67       10.88      3.03 o 
   7   8  10       22.34       28.87      3.56 o 
  -6   9  10       15.98       17.35      5.44 o 
  -5   9  10       17.39       25.31      4.29 o 
  -4   9  10      134.15      126.13      9.10 o 
  -3   9  10        0.51        3.97      2.41 o 
  -2   9  10       24.01       22.38      4.29 o 
  -1   9  10        3.04       -0.52      1.67 o 
   0   9  10        9.04       11.78      2.25 o 
   1   9  10        2.97        0.73      1.17 o 
   2   9  10       23.21       19.58      2.77 o 
   3   9  10        0.60       -0.33      1.25 o 
   4   9  10      133.60      134.50     10.14 o 
   5   9  10       17.89       12.03      3.14 o 
   6   9  10       16.04       19.35      3.24 o 
  -5  10  10       19.85       12.24      2.51 o 
  -4  10  10       43.11       44.55      4.92 o 
  -1  10  10      424.02      414.78     15.90 o 
   0  10  10       14.45       12.66      2.32 o 
   1  10  10      422.31      415.74      8.99 o 
   2  10  10       67.81       63.89      4.47 o 
   3  10  10        2.84        3.39      1.22 o 
   4  10  10       43.14       45.39      5.54 o 
   5  10  10       19.48       15.16      3.03 o 
  -1  11  10       70.16       63.29      3.40 o 
   0  11  10       13.71       15.24      2.77 o 
   1  11  10       70.87       68.50      6.07 o 
   2  11  10       45.80       35.84      8.05 o 
   3  11  10        3.90        7.84      2.30 o 
   0  12  10        4.18        3.35      1.57 o 
   1   0  11      275.15      245.52      3.77 o 
   2   0  11     1259.08     1265.15     33.99 o 
   3   0  11     3035.70     2882.65     28.34 o 
   4   0  11        0.21        2.93      1.57 o 
   5   0  11      101.57       82.47      3.28 o 
   6   0  11       12.77       10.02      1.88 o 
   7   0  11        9.69       13.61      3.19 o 
   8   0  11      289.37      306.54     14.01 o 
   9   0  11        0.13       -0.52      1.46 o 
  -9   1  11       45.30       55.12      5.44 o 
  -8   1  11      180.41      179.15     10.88 o 
  -7   1  11      147.64      148.20      9.31 o 
  -6   1  11      324.91      329.86      9.21 o 
  -5   1  11      147.79      171.47      4.83 o 
  -4   1  11        0.65        3.45      1.46 o 
  -3   1  11     1264.52     1571.69     21.02 o 
  -2   1  11     1799.40     1812.31     20.45 o 
  -1   1  11     2909.59     2770.19     14.71 o 
   1   1  11     2914.94     2781.26     72.84 o 
   2   1  11     1819.51     1874.99     20.81 o 
   3   1  11     1273.57     1654.31     21.34 o 
   5   1  11      146.60      164.57      5.66 o 
   6   1  11      328.79      325.62     12.55 o 
   7   1  11      147.64      161.58     10.25 o 
   8   1  11      180.85      179.68     10.77 o 
   9   1  11       45.89       47.90      4.92 o 
  -9   2  11        5.11        1.78      1.88 o 
  -8   2  11       67.18       62.54      6.07 o 
  -7   2  11       81.09       91.25      5.36 o 
  -6   2  11      270.56      306.18      9.13 o 
  -5   2  11      374.46      412.07     18.98 o 
  -4   2  11      149.98      155.20      7.53 o 
  -3   2  11      687.76      805.99     27.92 o 
  -2   2  11     1735.07     1778.35     18.20 o 
  -1   2  11      328.57      375.67      8.26 o 
   0   2  11       11.15       10.88      1.67 o 
   1   2  11      328.34      385.39      9.20 o 
   5   2  11      376.84      409.76     13.60 o 
   6   2  11      270.57      295.35     12.86 o 
   7   2  11       79.48       88.16      7.63 o 
   8   2  11       68.05       57.10      5.96 o 
   9   2  11        4.99        4.92      1.78 o 
  -9   3  11       37.35       42.25      4.60 o 
  -8   3  11        0.13        0.52      1.78 o 
  -7   3  11       47.77       39.21      3.73 o 
  -6   3  11      608.05      589.41     15.48 o 
  -5   3  11      550.50      543.34     12.29 o 
  -4   3  11       87.79      102.39      6.38 o 
  -3   3  11      465.16      488.62     11.61 o 
  -2   3  11      223.14      203.42      7.22 o 
  -1   3  11     1386.86     1231.79     17.26 o 
   0   3  11      244.75      279.87      8.37 o 
   1   3  11     1383.81     1307.30     18.41 o 
   5   3  11      549.96      527.52     15.79 o 
   6   3  11      606.46      548.96     17.57 o 
   7   3  11       47.95       35.24      5.02 o 
   8   3  11        0.16        0.73      1.88 o 
   9   3  11       37.17       38.28      4.18 o 
  -9   4  11       21.35       14.33      2.72 o 
  -8   4  11       18.24       18.09      3.56 o 
  -7   4  11      234.40      234.88      8.38 o 
  -6   4  11       56.01       68.71      6.48 o 
  -5   4  11      285.24      314.28     12.45 o 
  -4   4  11      515.01      584.60     11.71 o 
  -3   4  11      402.80      381.31     11.40 o 
  -2   4  11      422.47      417.60     11.61 o 
  -1   4  11     1626.98     1552.55     21.86 o 
   0   4  11     1323.67     1407.70     20.81 o 
   1   4  11     1618.32     1539.17     21.75 o 
   2   4  11      427.72      449.50     12.24 o 
   4   4  11      513.88      624.06     11.58 o 
   5   4  11      285.20      324.73      9.13 o 
   6   4  11       56.21       64.11      6.28 o 
   7   4  11      231.04      212.83     11.30 o 
   8   4  11       18.24       18.20      3.45 o 
   9   4  11       21.36       19.03      2.72 o 
  -8   5  11      104.74      114.11      5.60 o 
  -7   5  11      114.66      122.46      5.88 o 
  -6   5  11      285.13      276.00     12.45 o 
  -5   5  11       27.16       21.47      2.77 o 
  -4   5  11     1354.04     1261.72     13.06 o 
  -3   5  11      200.78      190.13      8.99 o 
  -2   5  11      168.07      159.91      7.95 o 
  -1   5  11       23.59       42.98      4.18 o 
   0   5  11      199.95      177.69      8.37 o 
   1   5  11       23.46       25.73      3.35 o 
   2   5  11      169.32      183.86      8.47 o 
   3   5  11      201.60      226.32     10.67 o 
   4   5  11     1353.96     1370.14     18.24 o 
   5   5  11       26.67       24.34      2.87 o 
   6   5  11      287.96      298.75     14.12 o 
   7   5  11      115.49      107.51      7.74 o 
   8   5  11      104.38      105.21      6.90 o 
  -8   6  11        8.82        9.31      2.41 o 
  -7   6  11       12.72        7.48      2.56 o 
  -6   6  11       40.29       49.57      5.23 o 
  -5   6  11      357.00      345.34     13.49 o 
  -4   6  11      146.26      151.12      8.58 o 
  -3   6  11      127.50      130.31      8.05 o 
  -2   6  11      235.46      220.76      4.77 o 
  -1   6  11      139.18      137.42      8.05 o 
   0   6  11     1191.42     1146.19     15.93 o 
   1   6  11      135.64      129.19      5.47 o 
   2   6  11      236.33      223.61     12.13 o 
   3   6  11      127.36      154.05      6.80 o 
   4   6  11      146.18      154.49      6.56 o 
   5   6  11      355.59      377.20     10.65 o 
   6   6  11       41.20       58.10      4.28 o 
   7   6  11       12.54       10.04      2.72 o 
   8   6  11        9.06       10.98      2.30 o 
  -7   7  11       11.39       12.76      2.72 o 
  -6   7  11      301.08      293.67     11.61 o 
  -5   7  11       46.23       43.72      4.81 o 
  -4   7  11      290.88      296.60     12.24 o 
  -2   7  11      161.27      159.39      9.31 o 
  -1   7  11      183.60      183.01      6.18 o 
   0   7  11       12.01       15.01      2.11 o 
   1   7  11      185.31      177.21     10.41 o 
   2   7  11      159.89      155.49      6.45 o 
   3   7  11       83.94       88.90      7.95 o 
   4   7  11      289.69      322.43     15.69 o 
   5   7  11       46.48       54.83      4.27 o 
   6   7  11      298.47      298.23      9.21 o 
   7   7  11       11.08       10.98      2.72 o 
  -7   8  11       30.52       36.24      6.80 o 
  -4   8  11      481.08      451.80     14.75 o 
  -2   8  11      148.97      154.26      9.83 o 
  -1   8  11      250.35      251.77      8.13 o 
   0   8  11      182.86      186.72      7.16 o 
   1   8  11      248.52      235.21     12.24 o 
   2   8  11      149.11      148.47      6.72 o 
   3   8  11       20.79       25.83      5.02 o 
   4   8  11      481.76      480.56     19.24 o 
   5   8  11       41.93       40.89      5.65 o 
   6   8  11      212.62      203.31     10.98 o 
  -6   9  11       20.55       24.21      3.35 o 
  -5   9  11       34.44       31.90      4.71 o 
  -4   9  11       66.39       69.55      6.59 o 
  -2   9  11       75.01       76.82      4.90 o 
  -1   9  11       43.70       44.55      5.33 o 
   0   9  11        3.72        8.83      2.04 o 
   1   9  11       43.05       45.18      3.88 o 
   2   9  11       74.60       75.61      4.98 o 
   3   9  11        3.12        8.05      3.35 o 
   4   9  11       65.26       72.79      7.53 o 
   5   9  11       34.67       29.81      4.71 o 
   6   9  11       20.49       23.11      3.56 o 
  -5  10  11        0.88       -0.31      1.15 o 
  -1  10  11      147.62      144.64      9.31 o 
   0  10  11        0.10       -0.42      1.58 o 
   1  10  11      146.98      147.58      6.69 o 
   2  10  11       14.95       14.76      2.35 o 
   3  10  11       12.56       10.67      3.03 o 
   4  10  11       12.07        8.47      2.72 o 
   5  10  11        0.88        0.84      1.57 o 
  -1  11  11       42.97       46.81      3.58 o 
   0  11  11       10.09       10.81      1.76 o 
   1  11  11       43.71       51.87      5.33 o 
   2  11  11        8.65        7.09      1.58 o 
   3  11  11       51.06       58.36      5.33 o 
   0   0  12      411.48      356.11      7.74 o 
   1   0  12     9278.51     8193.20    198.97 o 
   2   0  12      329.94      307.26      9.46 o 
   3   0  12      349.45      537.88     12.55 o 
   4   0  12      101.93      136.59      6.90 o 
   5   0  12        3.17        2.07      0.92 o 
   6   0  12      619.54      616.82     12.49 o 
   7   0  12       57.31       41.30      3.66 o 
   8   0  12       34.29       43.09      5.65 o 
   9   0  12       14.50       18.72      3.35 o 
  -9   1  12       38.11       44.13      4.92 o 
  -8   1  12      181.81      156.56     10.14 o 
  -7   1  12       19.79       22.69      3.97 o 
  -6   1  12      378.60      380.03      9.98 o 
  -5   1  12      102.73       96.61      3.70 o 
  -4   1  12       44.69       64.84      4.92 o 
  -3   1  12      462.00      415.72     11.19 o 
  -2   1  12      182.25      173.67      3.96 o 
  -1   1  12     1325.91     1251.93     14.43 o 
   0   1  12       79.26       33.22     10.88 o 
   1   1  12     1327.01     1271.24     18.83 o 
   2   1  12      181.21      183.34      6.80 o 
   3   1  12      472.51      431.83     11.30 o 
   5   1  12      102.21       90.36      4.24 o 
   6   1  12      377.18      375.49     10.51 o 
   7   1  12       19.18       20.92      3.97 o 
   8   1  12      181.56      165.77     10.25 o 
   9   1  12       38.09       45.28      4.71 o 
  -9   2  12       19.32       15.58      2.82 o 
  -8   2  12       49.60       53.23      5.75 o 
  -7   2  12      103.34       98.29      5.54 o 
  -6   2  12      321.03      331.06      9.54 o 
  -5   2  12      175.26      178.69      6.28 o 
  -4   2  12      186.71      192.75      8.58 o 
  -3   2  12       11.47       97.70     59.72 o 
  -2   2  12     1139.60     1374.65     16.42 o 
  -1   2  12      237.75      159.70      5.65 o 
   0   2  12      630.79      502.00     10.14 o 
   1   2  12      237.20      162.42      6.17 o 
   5   2  12      174.75      179.15      9.10 o 
   6   2  12      322.66      311.14     13.28 o 
   7   2  12      105.22      104.38      8.16 o 
   8   2  12       50.07       52.29      5.75 o 
   9   2  12       19.44       18.51      3.14 o 
  -9   3  12       26.07       20.71      3.24 o 
  -8   3  12       11.64       14.01      3.14 o 
  -7   3  12      165.74      139.77      6.58 o 
  -6   3  12      180.99      186.77      7.36 o 
  -5   3  12      215.10      207.73      6.95 o 
  -4   3  12      189.15      183.09     13.49 o 
  -3   3  12     1321.42     1238.90     18.30 o 
  -2   3  12     2916.30     2792.08     26.88 o 
  -1   3  12      573.85      591.74     12.24 o 
   0   3  12        9.76       15.79      2.20 o 
   1   3  12      578.22      599.69     12.86 o 
   5   3  12      214.71      205.09      9.83 o 
   6   3  12      182.07      177.90     10.04 o 
   7   3  12      166.44      142.23      9.41 o 
   8   3  12       12.00       14.43      3.35 o 
   9   3  12       25.85       27.09      3.35 o 
  -8   4  12       26.35       33.68      4.39 o 
  -7   4  12       26.57       25.15      3.02 o 
  -6   4  12      206.24      233.64     11.50 o 
  -5   4  12       34.11       41.83      4.92 o 
  -4   4  12      268.49      292.77      7.60 o 
  -3   4  12      191.96      203.42      8.37 o 
  -2   4  12      107.85       98.94      5.75 o 
  -1   4  12      452.71      368.76     10.98 o 
   0   4  12      563.68      579.40     13.60 o 
   1   4  12      448.86      373.89     11.09 o 
   2   4  12      109.28      113.16      6.38 o 
   4   4  12      265.60      320.95      8.33 o 
   5   4  12       33.62       36.73      3.22 o 
   6   4  12      206.92      219.63     11.19 o 
   7   4  12       26.33       24.26      4.08 o 
   8   4  12       25.87       24.37      3.77 o 
  -8   5  12       98.81      110.50      5.06 o 
  -7   5  12       58.85       45.14      3.70 o 
  -6   5  12       22.52       22.59      3.97 o 
  -5   5  12      455.87      431.31     15.06 o 
  -4   5  12      228.64      216.13      7.01 o 
  -3   5  12      210.35      248.65      7.17 o 
  -2   5  12      578.98      578.04     15.37 o 
  -1   5  12      342.36      353.91     11.92 o 
   0   5  12      218.32      227.58      9.52 o 
   1   5  12      343.56      362.49     11.82 o 
   2   5  12      579.82      657.21     16.21 o 
   3   5  12      208.58      260.09      8.68 o 
   4   5  12      226.83      237.53      7.67 o 
   5   5  12      458.93      446.05     11.18 o 
   6   5  12       22.79       27.86      3.11 o 
   7   5  12       59.26       50.20      5.33 o 
   8   5  12       98.97      103.54      6.69 o 
  -8   6  12       34.53       36.71      3.97 o 
  -7   6  12       26.90       21.09      2.44 o 
  -6   6  12       43.39       32.42      4.60 o 
  -5   6  12       24.68       20.18      3.66 o 
  -4   6  12      575.93      528.25     16.32 o 
  -3   6  12      130.59      148.72      8.68 o 
  -2   6  12      514.47      489.91     10.47 o 
  -1   6  12       69.38       74.41      2.78 o 
   0   6  12        8.45       31.90      2.85 o 
   1   6  12       69.34       64.43      3.96 o 
   2   6  12      517.15      511.05     39.27 o 
   3   6  12      131.58      178.50      6.48 o 
   4   6  12      575.65      563.96     14.80 o 
   5   6  12       25.01       25.01      3.04 o 
   6   6  12       43.02       40.04      4.08 o 
   7   6  12       26.44       20.81      3.45 o 
   8   6  12       34.34       37.55      3.66 o 
  -7   7  12        5.91        7.01      2.09 o 
  -6   7  12       30.12       27.30      3.77 o 
  -5   7  12       59.49       61.91      5.75 o 
  -4   7  12      837.52      762.11     19.66 o 
  -2   7  12      220.91      243.89      7.72 o 
  -1   7  12      251.81      274.93     10.30 o 
   0   7  12      377.99      427.15      8.44 o 
   1   7  12      252.49      265.54     12.45 o 
   2   7  12      220.38      223.29     12.03 o 
   3   7  12       41.77       31.79      5.12 o 
   4   7  12      840.96      792.23     24.16 o 
   5   7  12       59.87       71.95      7.63 o 
   6   7  12       30.82       29.39      4.50 o 
   7   7  12        5.64        1.36      1.57 o 
  -7   8  12       29.84       32.73      3.97 o 
  -4   8  12       44.27       46.02      4.92 o 
  -2   8  12        8.62       12.03      3.14 o 
  -1   8  12      319.33      316.75      9.20 o 
   0   8  12      467.79      416.56     10.64 o 
   1   8  12      323.02      329.86     14.54 o 
   2   8  12        8.69        8.32      1.84 o 
   3   8  12       18.34        9.83      3.45 o 
   4   8  12       43.73       50.20      6.59 o 
   5   8  12       86.31       74.99      7.53 o 
   6   8  12        6.60        9.73      2.93 o 
  -6   9  12       14.92       19.67      2.11 o 
  -5   9  12        8.37        8.99      2.61 o 
  -4   9  12       43.51       31.27      4.50 o 
  -2   9  12      117.80      106.05      7.84 o 
  -1   9  12      111.51      122.99      8.58 o 
   0   9  12      239.69      239.49      8.28 o 
   1   9  12      110.61      113.69      6.05 o 
   2   9  12      118.77      107.15      5.81 o 
   3   9  12       84.73       75.93      7.74 o 
   4   9  12       43.94       25.73      4.39 o 
   5   9  12        8.41        5.23      2.61 o 
   6   9  12       14.80       16.52      3.03 o 
  -1  10  12       51.57       63.59      6.07 o 
   0  10  12        1.86        0.23      2.72 o 
   1  10  12       51.55       54.87      8.31 o 
   2  10  12      156.77      170.67      7.01 o 
   3  10  12       44.24       55.95      6.07 o 
   4  10  12       10.51       17.99      3.56 o 
   5  10  12       11.76       11.40      2.61 o 
  -1  11  12       36.15       33.44      4.44 o 
   0  11  12        9.75        7.66      2.14 o 
   1  11  12       36.03       34.01      2.84 o 
   2  11  12       44.50       43.97      6.12 o 
   3  11  12        2.21        0.63      1.36 o 
   1   0  13       15.04       30.69      1.68 o 
   2   0  13        8.78       60.03      4.08 o 
   3   0  13        1.16        2.09      1.36 o 
   4   0  13       44.66       75.61      5.33 o 
   5   0  13       55.37       87.37      3.50 o 
   6   0  13        2.28        4.76      1.56 o 
   7   0  13       46.42       43.02      3.73 o 
   8   0  13       41.74       34.51      5.02 o 
   9   0  13        1.34        4.50      1.88 o 
  -9   1  13        1.55        4.81      1.99 o 
  -8   1  13       31.46       26.04      4.39 o 
  -7   1  13       40.87       33.99      4.71 o 
  -6   1  13       75.50       59.30      5.80 o 
  -5   1  13        1.73        3.37      1.70 o 
  -4   1  13      557.60      591.01     14.96 o 
  -3   1  13       81.01       83.67      5.23 o 
  -2   1  13     2685.52     2515.65     35.92 o 
  -1   1  13      954.09     1129.50     10.15 o 
   0   1  13      360.63      352.06      7.69 o 
   1   1  13      951.58     1152.63     10.15 o 
   2   1  13     2695.32     2519.75     25.83 o 
   3   1  13       79.86       98.31      5.54 o 
   5   1  13        1.80        2.32      1.26 o 
   6   1  13       77.01       64.57      4.14 o 
   7   1  13       40.73       33.78      4.92 o 
   8   1  13       31.34       20.50      3.87 o 
   9   1  13        1.63        2.72      1.67 o 
  -9   2  13       12.74        6.80      2.09 o 
  -8   2  13       35.24       33.15      4.50 o 
  -7   2  13        6.03        7.89      3.03 o 
  -6   2  13      155.56      179.37      7.10 o 
  -5   2  13       56.92       49.85      3.51 o 
  -4   2  13     3769.71     3500.33     37.13 o 
  -3   2  13      159.48      140.03      5.49 o 
  -2   2  13     1923.20     2023.18     20.18 o 
  -1   2  13     1952.85     1996.41     20.18 o 
   0   2  13        1.70        9.83      1.67 o 
   5   2  13       57.74       50.51      5.02 o 
   6   2  13      157.26      182.19     10.14 o 
   7   2  13        5.93       12.65      3.56 o 
   8   2  13       35.61       35.24      4.71 o 
   9   2  13       13.01        9.41      2.30 o 
  -9   3  13       34.11       32.21      3.87 o 
  -8   3  13       78.86       78.12      6.48 o 
  -7   3  13       97.21      114.37      5.99 o 
  -6   3  13      182.26      200.13      8.79 o 
  -5   3  13      455.06      509.74     15.90 o 
  -4   3  13      684.74      740.14     12.42 o 
  -3   3  13      869.97      833.43     15.16 o 
  -2   3  13     5858.25     5249.60     37.75 o 
  -1   3  13      728.13      664.53     13.28 o 
   0   3  13     1056.29      940.00     16.00 o 
   1   3  13      724.92      659.61     13.91 o 
   5   3  13      456.98      495.52     15.37 o 
   6   3  13      184.19      172.04      9.94 o 
   7   3  13       97.32      113.79      8.26 o 
   8   3  13       79.58       67.56      6.07 o 
   9   3  13       33.74       30.54      3.45 o 
  -8   4  13       80.21       73.52      6.28 o 
  -7   4  13       19.37       21.06      2.70 o 
  -6   4  13      171.83      178.84     10.25 o 
  -5   4  13       51.53       48.00      5.23 o 
  -4   4  13      202.99      211.26      9.73 o 
  -3   4  13      551.07      515.62     12.13 o 
  -2   4  13      349.13      330.28     10.67 o 
  -1   4  13      127.65       97.89      5.86 o 
   0   4  13      239.98      222.45      8.68 o 
   1   4  13      128.09       96.01      5.86 o 
   4   4  13      203.89      206.82      6.71 o 
   5   4  13       50.67       46.64      3.55 o 
   6   4  13      172.38      166.39      9.62 o 
   7   4  13       19.91       13.60      3.24 o 
   8   4  13       80.18       75.30      5.96 o 
  -8   5  13       55.46       68.88      6.28 o 
  -7   5  13      115.23      104.23      5.47 o 
  -6   5  13      472.65      488.72     16.63 o 
  -5   5  13       21.47       20.29      3.77 o 
  -4   5  13      192.84      183.34      8.21 o 
  -3   5  13      149.85      155.38      5.77 o 
  -2   5  13      390.42      404.11     13.07 o 
  -1   5  13      366.36      333.10     11.82 o 
   0   5  13     1900.60     1747.18     26.77 o 
   1   5  13      365.76      357.16     12.03 o 
   2   5  13      387.63      415.35      9.61 o 
   3   5  13      149.39      143.28      8.68 o 
   4   5  13      193.68      187.47      6.82 o 
   5   5  13       21.26       26.57      2.88 o 
   6   5  13      472.86      487.68     16.21 o 
   7   5  13      114.82      103.75      7.32 o 
   8   5  13       55.32       63.17      5.12 o 
  -8   6  13       14.79       15.90      2.82 o 
  -7   6  13        5.58        4.16      1.40 o 
  -6   6  13      215.83      208.96     10.56 o 
  -5   6  13      157.22      149.76      9.10 o 
  -4   6  13      280.50      280.39     12.13 o 
  -2   6  13       94.97      102.82      3.44 o 
  -1   6  13       48.22       49.31      2.33 o 
   0   6  13      152.77      166.76      4.95 o 
   1   6  13       47.59       45.79      3.47 o 
   2   6  13       93.32      101.12      5.14 o 
   3   6  13       46.65       71.85      6.69 o 
   4   6  13      281.63      311.17      9.19 o 
   5   6  13      157.83      149.30      9.36 o 
   6   6  13      214.55      218.60     11.71 o 
   7   6  13        5.53        4.50      1.88 o 
   8   6  13       14.80       20.50      2.72 o 
  -7   7  13        3.80        3.24      1.67 o 
  -6   7  13       55.40       62.12      5.54 o 
  -5   7  13       43.45       49.89      5.12 o 
  -4   7  13       15.52       16.00      3.77 o 
  -2   7  13       32.88       31.47      2.43 o 
  -1   7  13      250.67      233.76      6.05 o 
   0   7  13       73.99       72.90      6.48 o 
   1   7  13      251.16      220.78     11.50 o 
   2   7  13       31.74       28.45      4.50 o 
   3   7  13      202.59      207.50     12.03 o 
   4   7  13       15.06       20.81      4.92 o 
   5   7  13       43.14       48.32      6.17 o 
   6   7  13       54.62       71.74      7.01 o 
  -5   8  13       27.06       17.47      3.24 o 
  -4   8  13       50.10       54.80      5.54 o 
  -2   8  13       14.57        9.83      2.51 o 
  -1   8  13      156.63      155.59      6.51 o 
   0   8  13      917.09      845.25     16.89 o 
   1   8  13      157.60      158.65     10.25 o 
   2   8  13       14.90       14.64      3.66 o 
   3   8  13      243.09      252.26     13.91 o 
   4   8  13       49.75       55.12      6.80 o 
   5   8  13       27.03       26.46      4.50 o 
   6   8  13       37.16       45.60      5.12 o 
  -6   9  13        1.94        3.56      1.67 o 
  -5   9  13       18.87       21.86      3.77 o 
  -3   9  13       19.79       24.89      3.66 o 
  -2   9  13        3.43        3.35      1.67 o 
  -1   9  13       68.06       67.88      6.48 o 
   0   9  13       33.02       46.20      3.82 o 
   1   9  13       67.47       73.49      4.80 o 
   2   9  13        3.29        1.15      2.09 o 
   3   9  13       19.26       18.41      4.08 o 
   4   9  13       52.51       51.35      6.38 o 
   5   9  13       18.77       21.44      3.87 o 
   6   9  13        1.87        0.73      1.46 o 
  -1  10  13        5.23        3.14      1.99 o 
   0  10  13        1.76        2.77      1.12 o 
   1  10  13        5.31        7.66      1.93 o 
   2  10  13      120.75      116.61      8.58 o 
   3  10  13      245.85      243.37     12.24 o 
   4  10  13       60.87       63.43      4.03 o 
   5  10  13        5.86       11.09      2.51 o 
  -1  11  13        2.41        1.85      1.12 o 
   0  11  13       13.08       11.83      2.02 o 
   1  11  13        2.34        1.19      1.27 o 
   2  11  13       11.90        9.57      1.83 o 
   3  11  13        6.24        5.07      1.41 o 
   0   0  14      272.78      318.25      7.95 o 
   1   0  14      192.99      230.53      6.17 o 
   2   0  14      984.26     1012.90     17.05 o 
   3   0  14      263.23      228.52      8.79 o 
   4   0  14      540.48      419.70     12.76 o 
   5   0  14       78.13       86.19      3.54 o 
   6   0  14      241.30      285.15      8.54 o 
   7   0  14      144.46      173.12      7.17 o 
   8   0  14        1.08        0.42      1.88 o 
   9   0  14       39.61       30.85      3.77 o 
  -9   1  14        1.52        4.08      1.99 o 
  -8   1  14       28.56       33.68      4.81 o 
  -7   1  14       79.24       74.88      6.59 o 
  -6   1  14      445.35      463.31     11.16 o 
  -5   1  14      405.41      380.60      7.48 o 
  -4   1  14      510.48      455.88     13.49 o 
  -3   1  14      269.19      250.17      9.20 o 
  -2   1  14     1886.62     1856.08     13.60 o 
  -1   1  14     2868.81     2952.45     17.08 o 
   0   1  14      243.75      320.97      8.26 o 
   1   1  14     2870.58     2935.27     16.95 o 
   2   1  14     1873.76     1862.75     23.11 o 
   3   1  14      269.63      262.51      9.31 o 
   5   1  14      403.72      375.38      8.67 o 
   6   1  14      444.13      447.74     12.39 o 
   7   1  14       79.23       68.92      6.69 o 
   8   1  14       27.65       32.42      4.71 o 
   9   1  14        1.54        5.33      1.99 o 
  -9   2  14       15.93       14.54      2.72 o 
  -8   2  14       17.92       22.59      3.77 o 
  -7   2  14      103.78       92.68      5.36 o 
  -6   2  14        3.58        2.61      1.55 o 
  -5   2  14      748.88      689.19     12.72 o 
  -4   2  14     1612.02     1657.58     39.64 o 
  -3   2  14     1230.72     1261.49     21.34 o 
  -2   2  14      450.60      409.93     16.73 o 
  -1   2  14     1229.65     1072.82     15.16 o 
   0   2  14     5795.64     5108.42     34.20 o 
   5   2  14      743.75      713.16     17.99 o 
   6   2  14        3.50        0.73      1.67 o 
   7   2  14      104.40       87.96      7.43 o 
   8   2  14       17.93       17.57      3.45 o 
   9   2  14       15.97       13.39      2.51 o 
  -9   3  14       38.03       44.70      3.07 o 
  -8   3  14       20.65       14.64      3.24 o 
  -7   3  14       91.67       88.67      5.28 o 
  -6   3  14       21.27       17.43      2.47 o 
  -5   3  14      100.87       75.20      6.28 o 
  -4   3  14      494.06      543.95     10.90 o 
  -3   3  14     1051.77     1024.72     17.05 o 
  -2   3  14      190.73      160.12      6.80 o 
  -1   3  14      135.02      114.83      5.75 o 
   0   3  14     2679.16     2717.10     27.71 o 
   1   3  14      133.32      130.00      6.38 o 
   5   3  14      101.20       79.17      6.17 o 
   6   3  14       21.17       15.58      3.35 o 
   7   3  14       92.61       89.21      7.22 o 
   8   3  14       20.20       13.07      2.72 o 
  -8   4  14        7.67        5.12      2.09 o 
  -7   4  14       40.96       47.65      3.84 o 
  -6   4  14      160.82      137.42      9.10 o 
  -5   4  14      177.91      183.55      9.94 o 
  -4   4  14      125.22      130.65      5.65 o 
  -3   4  14      233.40      224.64      6.50 o 
  -2   4  14     1463.56     1430.40     22.38 o 
  -1   4  14      399.38      376.82     11.50 o 
   0   4  14       45.85       67.56      4.92 o 
   1   4  14      403.22      400.98     12.13 o 
   4   4  14      124.82      135.57      8.11 o 
   5   4  14      178.95      192.64      9.73 o 
   6   4  14      160.18      148.09      9.10 o 
   7   4  14       39.79       39.32      4.71 o 
   8   4  14        7.39        6.48      2.20 o 
  -8   5  14        9.49        8.31      1.78 o 
  -7   5  14      147.61      160.58      5.45 o 
  -6   5  14       98.71      106.47      8.05 o 
  -5   5  14       82.54       76.24      6.69 o 
  -4   5  14      109.44      102.78      5.03 o 
  -3   5  14      379.36      378.57      9.17 o 
  -2   5  14     1424.16     1422.27     13.72 o 
  -1   5  14      438.10      397.42     13.07 o 
   0   5  14       57.32       43.09      4.39 o 
   1   5  14      439.40      397.84     13.07 o 
   2   5  14     1423.24     1490.12     26.56 o 
   3   5  14      382.26      391.56     14.33 o 
   4   5  14      107.67       99.45      5.05 o 
   5   5  14       83.02       76.25      4.66 o 
   6   5  14       97.40       91.93      7.22 o 
   7   5  14      149.35      146.21      8.47 o 
   8   5  14        9.25       10.56      2.30 o 
  -8   6  14       30.40       38.28      3.87 o 
  -7   6  14        6.71        4.67      1.40 o 
  -6   6  14      243.86      234.27     11.30 o 
  -5   6  14        5.70        8.16      2.61 o 
  -4   6  14      136.54      126.34      8.37 o 
  -2   6  14      686.11      659.90     10.20 o 
  -1   6  14       14.76       11.53      1.42 o 
   0   6  14      160.90      122.69      4.34 o 
   1   6  14       14.86       12.40      4.97 o 
   2   6  14      692.36      696.79     44.81 o 
   3   6  14      180.97      182.92     10.67 o 
   4   6  14      136.54      129.77      5.95 o 
   5   6  14        5.75        9.37      3.09 o 
   6   6  14      243.74      254.14      8.34 o 
   7   6  14        6.67        1.36      1.36 o 
  -7   7  14        5.50        1.44      2.25 o 
  -6   7  14        2.17        5.96      1.99 o 
  -5   7  14       42.74       44.66      5.12 o 
  -4   7  14     1278.12     1196.76     25.31 o 
  -2   7  14       80.16       90.13      4.81 o 
  -1   7  14      186.81      181.20      5.39 o 
   0   7  14      547.91      567.89     17.78 o 
   1   7  14      186.83      147.05      9.62 o 
   2   7  14       81.28       91.72      7.84 o 
   3   7  14       75.83       73.73      7.43 o 
   4   7  14     1279.19     1228.86     29.81 o 
   5   7  14       42.30       52.71      6.38 o 
   6   7  14        2.28        7.11      2.72 o 
  -5   8  14       52.16       60.03      5.33 o 
  -4   8  14       20.75       24.89      3.97 o 
  -2   8  14       50.71       38.07      4.92 o 
  -1   8  14      146.64      136.95      8.00 o 
   0   8  14       46.71       63.17      6.48 o 
   1   8  14      146.46      138.78      9.52 o 
   2   8  14       51.21       41.73      5.65 o 
   3   8  14       80.28       65.37      7.32 o 
   4   8  14       20.35       19.56      4.39 o 
   5   8  14       52.61       64.63      6.80 o 
   6   8  14       27.50       26.56      4.08 o 
  -5   9  14        9.56        6.90      2.09 o 
  -3   9  14       42.75       37.86      4.50 o 
  -2   9  14       59.28       61.50      6.07 o 
  -1   9  14       95.10      102.65     11.19 o 
   0   9  14      151.58      166.50      9.94 o 
   1   9  14       95.13      104.13      5.65 o 
   2   9  14       59.81       53.44      6.48 o 
   3   9  14       42.77       42.57      5.75 o 
   4   9  14       30.34       27.40      4.60 o 
   5   9  14        9.60        7.84      2.51 o 
  -2  10  14       40.51       41.52      4.60 o 
  -1  10  14      111.89      114.73      8.16 o 
   0  10  14        9.45        8.59      1.78 o 
   1  10  14      112.17      123.34      5.83 o 
   2  10  14       40.55       36.40      5.23 o 
   3  10  14       37.93       41.94      5.33 o 
   4  10  14        9.26        9.87      1.88 o 
  -2  11  14        5.12        3.56      1.88 o 
  -1  11  14       11.94       13.31      2.14 o 
   0  11  14       23.92       31.00      2.84 o 
   1  11  14       12.13        6.92      1.46 o 
   2  11  14        5.12        4.47      1.44 o 
   3  11  14       37.01       33.18      2.73 o 
   1   0  15     1240.61     1129.99     22.59 o 
   2   0  15     3720.90     3198.81     31.27 o 
   3   0  15      125.44      113.68      6.48 o 
   4   0  15       28.91       38.91      4.08 o 
   5   0  15      341.36      280.32      6.34 o 
   6   0  15      757.44      691.46     13.34 o 
   7   0  15      184.12      175.52     11.14 o 
   8   0  15        0.13        0.42      1.99 o 
   9   0  15        0.03        2.30      1.57 o 
  -9   1  15        4.09        0.84      1.46 o 
  -8   1  15       80.67       73.94      6.80 o 
  -7   1  15       65.66       55.95      5.75 o 
  -6   1  15       55.68       54.78      4.03 o 
  -5   1  15      192.21      193.61      6.39 o 
  -4   1  15      282.85      241.69     10.14 o 
  -3   1  15      504.02      415.62     12.34 o 
  -2   1  15     1362.56     1390.18     12.07 o 
  -1   1  15      204.31      265.87      5.38 o 
   0   1  15        7.51       26.15      2.51 o 
   1   1  15      205.04      269.75      5.37 o 
   2   1  15     1363.07     1387.00     20.50 o 
   3   1  15      502.71      441.45     12.45 o 
   5   1  15      192.66      196.10     12.81 o 
   6   1  15       55.60       51.88      3.74 o 
   7   1  15       65.39       58.25      6.17 o 
   8   1  15       79.83       70.28      6.38 o 
   9   1  15        4.01       -0.10      1.36 o 
  -9   2  15       10.07        8.68      2.09 o 
  -8   2  15       63.57       56.90      4.10 o 
  -7   2  15      188.43      206.98      7.95 o 
  -6   2  15      133.88      136.34      6.24 o 
  -5   2  15      345.28      325.47     12.65 o 
  -4   2  15       76.07       94.46      4.50 o 
  -3   2  15      558.64      540.49     14.54 o 
  -2   2  15     2019.06     1812.70     53.44 o 
  -1   2  15       55.31       68.82      3.97 o 
   0   2  15       62.89       42.88      3.35 o 
   1   2  15       56.00       67.98      3.77 o 
   5   2  15      345.46      337.60     12.45 o 
   6   2  15      133.74      138.26      8.79 o 
   7   2  15      187.73      199.76     10.88 o 
   8   2  15       64.91       52.19      5.33 o 
   9   2  15       10.24        5.54      1.67 o 
  -8   3  15        8.60       11.19      2.82 o 
  -7   3  15       77.68       66.42      4.59 o 
  -6   3  15      112.76       97.10      5.43 o 
  -5   3  15       72.85       48.53      5.23 o 
  -4   3  15       35.04       37.79      6.01 o 
  -3   3  15      750.65      848.20     12.29 o 
  -2   3  15     1140.57     1158.58     18.41 o 
  -1   3  15      250.22      300.47      9.41 o 
   0   3  15      130.89      133.76      6.38 o 
   1   3  15      254.67      295.97      9.83 o 
   5   3  15       74.56       49.78      5.02 o 
   6   3  15      113.31       94.96      7.43 o 
   7   3  15       77.21       67.14      6.28 o 
   8   3  15        8.52       13.60      2.72 o 
  -8   4  15       14.37       12.48      2.67 o 
  -7   4  15       14.63       16.16      2.44 o 
  -6   4  15      173.50      170.79     10.25 o 
  -5   4  15      287.54      280.29     12.34 o 
  -4   4  15      320.24      367.61     13.28 o 
  -3   4  15      115.97       97.07      4.76 o 
  -2   4  15      210.24      233.54      9.31 o 
  -1   4  15      192.70      224.96      9.10 o 
   0   4  15      147.31      124.25      6.80 o 
   1   4  15      189.00      214.08      9.10 o 
   3   4  15      117.29      102.60      6.90 o 
   4   4  15      323.00      430.15     14.64 o 
   5   4  15      288.95      295.97     11.92 o 
   6   4  15      173.53      162.21      9.41 o 
   7   4  15       14.67       10.88      2.61 o 
   8   4  15       14.12       10.98      2.41 o 
  -8   5  15       55.92       57.20      3.42 o 
  -7   5  15       21.81       24.96      2.30 o 
  -6   5  15      585.96      549.30     12.71 o 
  -5   5  15      228.66      221.15      7.91 o 
  -4   5  15      294.91      259.04     10.04 o 
  -3   5  15       92.41       91.81      3.70 o 
  -2   5  15      354.88      388.50      7.36 o 
  -1   5  15      293.76      289.79      6.90 o 
   0   5  15       69.59       77.71      5.86 o 
   1   5  15      293.43      289.88      8.13 o 
   2   5  15      356.80      396.37     14.01 o 
   3   5  15       92.12      108.56      7.74 o 
   4   5  15      295.59      265.54     12.45 o 
   5   5  15      229.59      217.64     13.18 o 
   6   5  15      584.86      545.30     16.52 o 
   7   5  15       21.84       17.47      3.14 o 
   8   5  15       56.34       64.84      4.81 o 
  -7   6  15        5.11        4.09      1.73 o 
  -6   6  15       87.12       89.42      7.11 o 
  -5   6  15       22.23       30.54      4.60 o 
  -4   6  15       34.73       29.70      4.39 o 
  -2   6  15       24.32       25.09      2.14 o 
  -1   6  15       66.70       78.78      3.56 o 
   0   6  15      153.07      160.50      5.06 o 
   1   6  15       66.10       77.19      6.28 o 
   2   6  15       25.75       28.87      4.39 o 
   3   6  15       91.34       96.53      7.84 o 
   4   6  15       35.43       38.91      5.54 o 
   5   6  15       21.78       28.09      3.40 o 
   6   6  15       87.40       89.44      5.65 o 
   7   6  15        5.07       10.04      2.20 o 
  -7   7  15        0.80        0.45      0.95 o 
  -6   7  15       50.36       52.19      5.12 o 
  -5   7  15       46.06       40.58      4.92 o 
  -4   7  15       22.53       24.79      4.29 o 
  -2   7  15        6.40        8.00      2.20 o 
  -1   7  15      106.21       95.25      3.96 o 
   0   7  15       63.14       53.66      7.63 o 
   1   7  15      105.09       91.93      7.74 o 
   2   7  15        6.10        8.47      3.03 o 
   3   7  15      178.75      158.03     10.56 o 
   4   7  15       22.54       23.74      5.02 o 
   5   7  15       46.31       47.06      5.96 o 
   6   7  15       50.08       54.80      5.75 o 
  -6   8  15        1.81        2.61      1.36 o 
  -5   8  15       23.96       21.96      3.45 o 
  -4   8  15      323.26      323.06     12.97 o 
  -2   8  15      332.86      324.42     13.70 o 
  -1   8  15       12.65       13.91      2.18 o 
   0   8  15     1403.71     1531.11     30.22 o 
   1   8  15       12.69       24.05      4.50 o 
   2   8  15      333.49      284.57     14.22 o 
   3   8  15       19.21       24.05      4.92 o 
   4   8  15      321.27      331.01     15.48 o 
   5   8  15       24.81       27.09      4.50 o 
   6   8  15        1.85        0.00      1.46 o 
  -5   9  15       12.59       11.09      2.61 o 
  -4   9  15       11.09        8.16      2.20 o 
  -3   9  15       23.39       22.59      3.66 o 
  -2   9  15      181.66      155.73      9.41 o 
  -1   9  15       59.33       54.28      6.07 o 
   0   9  15      162.65      173.30     10.14 o 
   1   9  15       58.82       57.87      4.24 o 
   2   9  15      180.36      169.43     10.88 o 
   3   9  15       23.38       25.41      4.50 o 
   4   9  15       11.18       11.29      2.29 o 
   5   9  15       12.34       11.40      2.82 o 
  -2  10  15       21.00       23.01      3.45 o 
  -1  10  15       13.58       12.65      2.93 o 
   0  10  15        4.59        5.29      1.74 o 
   1  10  15       13.89       15.55      2.25 o 
   2  10  15       21.19       29.49      4.39 o 
   3  10  15       83.44       89.52      5.09 o 
   4  10  15       31.42       29.15      2.72 o 
  -2  11  15        9.56       15.27      2.82 o 
  -1  11  15        1.19        0.77      0.92 o 
   0  11  15       91.16       83.51      4.39 o 
   1  11  15        1.24       -0.31      1.67 o 
   2  11  15        9.69        9.89      1.78 o 
   0   0  16     2760.20     2613.04     24.89 o 
   1   0  16      851.74     1018.23     10.58 o 
   2   0  16     7017.75     7074.91     48.21 o 
   3   0  16      134.02      153.22      7.63 o 
   4   0  16       16.17        3.97      1.78 o 
   5   0  16        4.22        5.04      1.07 o 
   6   0  16      140.47      137.42      5.98 o 
   7   0  16      124.41      148.90      6.53 o 
   8   0  16        3.51       -0.52      1.78 o 
   9   0  16       67.30       54.07      4.71 o 
  -9   1  16        5.92       10.46      2.20 o 
  -8   1  16       51.09       40.68      4.92 o 
  -7   1  16       51.15       41.94      5.02 o 
  -6   1  16       20.47       24.11      2.77 o 
  -5   1  16      119.27      134.52      5.54 o 
  -4   1  16       36.06       37.62      2.88 o 
  -3   1  16     1328.01     1334.60     22.69 o 
  -2   1  16     1364.19     1240.26     20.29 o 
  -1   1  16      364.05      342.33     11.30 o 
   0   1  16        1.43        6.80      1.46 o 
   1   1  16      370.96      351.68      6.35 o 
   2   1  16     1356.82     1264.74     20.18 o 
   3   1  16     1322.52     1312.53     22.07 o 
   5   1  16      120.51      137.77      7.95 o 
   6   1  16       21.05       33.05      4.39 o 
   7   1  16       51.28       44.45      5.33 o 
   8   1  16       51.43       38.38      4.71 o 
   9   1  16        5.87        6.56      1.35 o 
  -9   2  16        7.56        7.07      1.67 o 
  -8   2  16        6.66        7.88      1.73 o 
  -7   2  16      111.61      125.15      6.14 o 
  -6   2  16       29.68       26.16      2.88 o 
  -5   2  16       83.45       89.73      6.80 o 
  -4   2  16     1194.00     1189.45     20.08 o 
  -3   2  16      207.33      293.88     10.98 o 
  -2   2  16     2467.58     2457.89     29.49 o 
  -1   2  16      699.96      660.90      9.41 o 
   0   2  16        3.47        7.41      1.36 o 
   1   2  16      702.40      682.73     12.13 o 
   5   2  16       82.92       80.43      6.17 o 
   6   2  16       29.88       27.71      4.08 o 
   7   2  16      110.35      115.67      8.16 o 
   8   2  16        6.63        6.07      1.99 o 
  -8   3  16        8.34        7.43      2.41 o 
  -7   3  16       41.45       42.51      3.70 o 
  -6   3  16      629.65      625.73     13.49 o 
  -5   3  16      188.88      221.09     10.88 o 
  -4   3  16      261.95      259.12     10.35 o 
  -3   3  16      131.45      148.57      5.53 o 
  -2   3  16      569.00      559.32     12.97 o 
  -1   3  16     1213.73     1126.89     18.41 o 
   0   3  16      677.09      521.67     12.76 o 
   1   3  16     1211.55     1196.23     20.18 o 
   5   3  16      190.09      231.24     10.46 o 
   6   3  16      631.62      617.47     18.20 o 
   7   3  16       41.17       37.75      4.71 o 
   8   3  16        8.37        9.10      2.30 o 
  -8   4  16       42.65       50.23      3.51 o 
  -7   4  16        2.24        1.68      1.43 o 
  -6   4  16        5.85        5.75      2.82 o 
  -5   4  16       41.43       32.21      4.50 o 
  -4   4  16     1235.54     1086.99     16.56 o 
  -3   4  16       34.12       24.79      1.98 o 
  -2   4  16      542.80      508.08     22.22 o 
  -1   4  16        8.75        5.86      1.78 o 
   0   4  16     1442.16     1361.06     22.69 o 
   1   4  16        8.47       14.64      2.72 o 
   3   4  16       34.22       27.30      3.77 o 
   4   4  16     1231.29     1121.04     23.64 o 
   5   4  16       41.76       36.50      4.29 o 
   6   4  16        5.50        1.15      1.57 o 
   7   4  16        2.19       -1.15      2.09 o 
   8   4  16       42.67       40.58      4.08 o 
  -8   5  16        8.62        7.74      2.20 o 
  -7   5  16        1.17        1.72      1.00 o 
  -6   5  16       28.42       31.85      3.35 o 
  -5   5  16       87.34       84.41      5.03 o 
  -4   5  16      827.10      785.82     14.20 o 
  -3   5  16      240.13      235.49      5.56 o 
  -2   5  16      497.84      527.28     14.12 o 
  -1   5  16      214.50      224.56      4.91 o 
   0   5  16       96.17       89.81      6.12 o 
   1   5  16      214.31      225.19      7.32 o 
   2   5  16      499.64      524.91     16.21 o 
   3   5  16      237.10      252.88     11.71 o 
   4   5  16      831.26      810.53     21.86 o 
   5   5  16       87.47      171.62     11.50 o 
   6   5  16       29.69       38.91      4.60 o 
   7   5  16        1.19        0.42      1.26 o 
   8   5  16        8.93        9.52      1.88 o 
  -7   6  16       43.12       37.91      3.05 o 
  -6   6  16       91.10       81.99      6.80 o 
  -5   6  16      413.70      386.96     14.96 o 
  -4   6  16       29.09       35.45      4.71 o 
  -2   6  16       13.65       25.36      2.62 o 
  -1   6  16      317.12      309.52      6.54 o 
   0   6  16      664.53      709.12     18.52 o 
   1   6  16      317.31      314.63      9.24 o 
   2   6  16       13.36       27.82      4.29 o 
   3   6  16       95.47       89.31      7.74 o 
   4   6  16       29.17       21.54      4.18 o 
   5   6  16      413.85      441.45     17.05 o 
   6   6  16       90.80       84.18      4.69 o 
   7   6  16       42.80       40.79      3.87 o 
  -7   7  16        7.04        7.89      1.40 o 
  -6   7  16       41.26       34.09      4.18 o 
  -5   7  16      119.56      109.40      7.84 o 
  -4   7  16       55.07       56.79      5.86 o 
  -2   7  16       24.84       23.76      2.66 o 
  -1   7  16       39.71       49.29      3.05 o 
   0   7  16        4.68        6.15      1.58 o 
   1   7  16       39.75       51.98      5.86 o 
   2   7  16       25.52       22.17      4.18 o 
   3   7  16      100.69      104.90      8.79 o 
   4   7  16       54.76       56.37      6.80 o 
   5   7  16      118.80      110.02      8.89 o 
   6   7  16       42.05       38.70      4.81 o 
  -6   8  16       17.06       15.06      2.51 o 
  -5   8  16       38.09       33.05      4.08 o 
  -4   8  16        8.73       14.12      3.35 o 
  -2   8  16      386.84      347.32     14.12 o 
  -1   8  16       10.53       11.77      2.02 o 
   0   8  16        8.98       11.19      3.45 o 
   1   8  16       10.77        7.43      2.72 o 
   2   8  16      386.95      362.91     16.11 o 
   3   8  16      269.14      279.34     14.22 o 
   4   8  16        8.87       12.53      2.49 o 
   5   8  16       38.07       31.69      4.71 o 
   6   8  16       17.24       16.42      2.93 o 
  -5   9  16        5.87        6.69      2.20 o 
  -4   9  16      224.17      220.25      9.83 o 
  -3   9  16       65.98       67.46      5.96 o 
  -2   9  16       63.36       64.84      6.07 o 
  -1   9  16       14.83       10.46      3.03 o 
   0   9  16        8.37        4.59      2.67 o 
   1   9  16       14.60       13.18      3.56 o 
   2   9  16       62.16       66.20      7.01 o 
   3   9  16       66.58       73.73      7.32 o 
   4   9  16      224.29      222.69      7.89 o 
   5   9  16        5.84        8.26      2.61 o 
  -2  10  16       80.79       79.77      7.95 o 
  -1  10  16       41.27       33.78      4.50 o 
   0  10  16       95.09       91.00      5.12 o 
   1  10  16       41.44       35.09      3.38 o 
   2  10  16       79.74       79.49      4.92 o 
   3  10  16       27.29       33.41      3.20 o 
   4  10  16       24.73       21.71      2.26 o 
  -2  11  16       50.83       48.95      4.50 o 
  -1  11  16        3.52        3.38      1.14 o 
   0  11  16        0.57        2.94      1.21 o 
   1  11  16        3.44        2.30      1.36 o 
   2  11  16       51.45       55.43      3.51 o 
   1   0  17     1733.95     1695.70     14.34 o 
   2   0  17     1308.08     1562.28     23.32 o 
   3   0  17       46.62       47.17      4.50 o 
   4   0  17      887.84      865.02     13.19 o 
   5   0  17      163.21      169.41      6.09 o 
   6   0  17      132.62      141.50      6.04 o 
   7   0  17        1.17        0.15      1.35 o 
   8   0  17       65.55       55.43      5.54 o 
   9   0  17       18.25       14.12      2.61 o 
  -9   1  17        0.36        1.78      1.36 o 
  -8   1  17       11.39        6.59      2.30 o 
  -7   1  17      139.34      136.38      8.58 o 
  -6   1  17      122.22      124.58      5.87 o 
  -5   1  17       15.70       13.64      1.96 o 
  -4   1  17      192.62      267.84      7.59 o 
  -3   1  17      269.03      213.04      9.41 o 
  -2   1  17     3272.09     3151.96     33.36 o 
  -1   1  17      111.17      139.41      6.59 o 
   0   1  17      231.65      290.53      8.79 o 
   1   1  17      108.88      130.49      4.02 o 
   2   1  17     3283.72     3216.70     33.15 o 
   3   1  17      268.19      222.35      9.41 o 
   4   1  17      195.54      251.73      9.52 o 
   5   1  17       15.29       14.72      2.20 o 
   6   1  17      122.19      110.44      7.84 o 
   7   1  17      140.96      154.26      9.52 o 
   8   1  17       11.26        7.32      2.30 o 
  -8   2  17       27.61       29.32      2.92 o 
  -7   2  17       15.61       12.35      3.56 o 
  -6   2  17       97.58       96.95      6.54 o 
  -5   2  17        7.42        9.62      2.72 o 
  -4   2  17      112.99       99.94      4.88 o 
  -3   2  17       35.80       44.03      4.50 o 
  -2   2  17      268.71      235.33      5.85 o 
  -1   2  17       85.09       84.22      3.51 o 
   0   2  17      534.53      531.20      8.61 o 
   1   2  17       86.73       89.42      4.71 o 
   6   2  17       96.78       84.40      6.80 o 
   7   2  17       15.67       10.14      2.72 o 
   8   2  17       28.12       26.04      3.66 o 
  -8   3  17       24.50       16.98      2.23 o 
  -7   3  17       29.17       34.51      3.33 o 
  -6   3  17      240.84      239.63      8.39 o 
  -5   3  17      175.24      161.58      9.52 o 
  -4   3  17       12.44       15.48      2.93 o 
  -3   3  17       20.90       18.90      1.71 o 
  -2   3  17     3351.70     3194.93     55.17 o 
  -1   3  17      576.20      567.47     13.28 o 
   0   3  17     1488.19     1677.01     23.43 o 
   6   3  17      241.46      242.84     11.30 o 
   7   3  17       28.77       25.94      3.77 o 
   8   3  17       24.95       17.57      2.93 o 
  -8   4  17       20.42       23.32      2.48 o 
  -7   4  17       28.23       33.61      2.70 o 
  -6   4  17      179.99      182.81     10.67 o 
  -5   4  17       59.30       69.79      4.65 o 
  -4   4  17      449.58      439.78     14.96 o 
  -3   4  17       58.37       73.97      2.97 o 
  -2   4  17       77.63       78.89      3.91 o 
  -1   4  17      803.31      831.44     17.88 o 
   0   4  17       59.55       73.00      5.44 o 
   1   4  17      808.92      916.58     19.66 o 
   2   4  17       77.83       81.68      5.96 o 
   3   4  17       58.18       72.27      6.07 o 
   4   4  17      448.78      460.80     15.27 o 
   6   4  17      179.73      177.79      9.41 o 
   7   4  17       28.50       29.07      3.87 o 
   8   4  17       20.21       17.47      2.61 o 
  -8   5  17       38.13       41.00      4.08 o 
  -7   5  17       62.53       66.20      3.44 o 
  -6   5  17       70.07       71.79      4.77 o 
  -5   5  17      298.92      279.30      9.09 o 
  -4   5  17       84.94       82.58      4.84 o 
  -3   5  17      191.42      207.63      4.85 o 
  -2   5  17      768.71      822.38     10.93 o 
  -1   5  17      465.93      436.57      7.26 o 
   0   5  17       88.88       89.21      3.78 o 
   1   5  17      469.56      470.41     23.43 o 
   2   5  17      770.94      823.39     20.81 o 
   3   5  17      190.14      202.58     10.77 o 
   4   5  17       85.46       83.46      7.32 o 
   5   5  17      299.49      302.67     13.49 o 
   7   5  17       62.62       65.78      5.23 o 
  -7   6  17       14.91       17.29      3.50 o 
  -6   6  17      149.69      162.94      9.41 o 
  -5   6  17      190.70      168.49      9.94 o 
  -4   6  17      295.04      277.04     12.55 o 
  -3   6  17      290.64      275.13      8.19 o 
  -2   6  17       79.54       79.15      4.51 o 
  -1   6  17      171.28      191.81      5.72 o 
   0   6  17      176.84      159.31      5.27 o 
   1   6  17      168.56      175.28     10.04 o 
   2   6  17       78.22       68.19      6.59 o 
   3   6  17      290.89      269.62     13.18 o 
   4   6  17      293.90      265.54     13.39 o 
   5   6  17      190.07      175.70     10.77 o 
  -7   7  17        5.75        5.54      1.78 o 
  -6   7  17       10.03       11.09      2.61 o 
  -5   7  17       47.08       46.44      5.23 o 
  -4   7  17      403.87      370.23     14.54 o 
  -2   7  17       87.20      101.73      8.99 o 
  -1   7  17       34.97       29.30      2.45 o 
   0   7  17      348.90      338.21      9.53 o 
   1   7  17       34.46       31.03      4.29 o 
   2   7  17       87.06       96.53      8.16 o 
   3   7  17       42.40       49.78      6.17 o 
   4   7  17      405.05      434.13     17.36 o 
   5   7  17       46.22       39.64      5.44 o 
   6   7  17       10.17        6.69      2.41 o 
  -6   8  17        0.31        1.18      1.07 o 
  -5   8  17       14.63       10.98      2.51 o 
  -4   8  17      162.60      172.15      9.62 o 
  -2   8  17       89.11       89.73      7.32 o 
  -1   8  17       11.89       11.19      3.03 o 
   0   8  17       45.14       45.03      9.20 o 
   1   8  17       12.05       12.86      3.45 o 
   2   8  17       89.45       94.23      8.37 o 
   3   8  17      213.69      208.23     12.24 o 
   4   8  17      160.78      175.21      7.40 o 
   5   8  17       14.31        8.16      2.72 o 
   6   8  17        0.38        2.09      1.46 o 
  -5   9  17        8.07        3.97      1.26 o 
  -4   9  17       12.14       18.09      3.03 o 
  -3   9  17      107.44      117.97      7.84 o 
  -2   9  17      116.79      122.05      8.16 o 
  -1   9  17      157.60      128.01      8.99 o 
   0   9  17        0.16        1.54      1.53 o 
   1   9  17      157.89      140.72      6.88 o 
   2   9  17      116.98      118.33      6.39 o 
   3   9  17      107.20      119.54      6.25 o 
   4   9  17       12.16       13.78      2.21 o 
   5   9  17        8.19       10.14      2.61 o 
  -2  10  17       23.95       19.25      2.17 o 
  -1  10  17        5.18        3.03      1.88 o 
   0  10  17       40.08       35.83      3.20 o 
   1  10  17        5.19        3.13      1.37 o 
   2  10  17       23.68       24.52      6.95 o 
   3  10  17       31.88       37.09      3.22 o 
   4  10  17       30.19       32.00      3.97 o 
  -1  11  17       20.61       18.36      2.00 o 
   0  11  17       71.40       83.14      6.17 o 
   1  11  17       20.75       18.93      3.14 o 
   2  11  17       29.71       30.64      3.77 o 
   0   0  18      396.78      513.93     11.82 o 
   1   0  18     3150.62     2798.25     30.12 o 
   2   0  18     2056.02     2055.92     27.61 o 
   3   0  18     2227.51     2354.09     31.38 o 
   4   0  18      166.20      158.88      5.75 o 
   5   0  18      177.38      153.22      8.58 o 
   6   0  18      528.08      490.75      9.25 o 
   7   0  18       13.83       16.71      3.45 o 
   8   0  18        0.77        2.20      1.78 o 
  -8   1  18       16.01       13.49      2.93 o 
  -7   1  18       95.78       83.25      4.88 o 
  -6   1  18      113.94      112.10      5.54 o 
  -5   1  18       70.24       89.85      5.54 o 
  -4   1  18      357.68      348.22     13.13 o 
  -3   1  18       70.04       60.76      5.23 o 
  -2   1  18       23.41       24.05      3.35 o 
  -1   1  18      261.98      266.27      9.41 o 
   0   1  18      253.79      243.58      8.37 o 
   1   1  18      254.37      268.05      7.74 o 
   2   1  18       22.55        9.94      2.41 o 
   4   1  18      360.26      340.00     11.09 o 
   5   1  18       70.23       79.48      6.07 o 
   6   1  18      112.62      105.84      7.53 o 
   7   1  18       95.25       88.58      7.11 o 
   8   1  18       16.16       16.11      3.03 o 
  -8   2  18       25.50       29.39      2.38 o 
  -7   2  18      108.07      134.11      6.16 o 
  -6   2  18      226.94      250.84      8.50 o 
  -5   2  18       87.30       81.37      6.69 o 
  -4   2  18        6.85        1.53      1.36 o 
  -3   2  18       70.38       69.39      2.66 o 
  -2   2  18     2339.28     2393.20     31.27 o 
  -1   2  18      409.37      362.68      7.43 o 
   0   2  18     1498.08     1501.20     21.54 o 
   1   2  18      411.37      356.84      9.41 o 
   3   2  18       68.87       65.78      4.92 o 
   6   2  18      225.54      234.58     11.09 o 
   7   2  18      107.99      133.03      8.37 o 
   8   2  18       25.46       26.24      7.69 o 
  -8   3  18       39.22       43.76      2.97 o 
  -7   3  18       51.72       50.09      3.88 o 
  -6   3  18       96.36      105.23      5.69 o 
  -5   3  18      243.51      221.61     11.09 o 
  -4   3  18       28.84       37.56      6.12 o 
  -3   3  18        8.73        6.14      1.13 o 
  -2   3  18      349.78      403.88      8.63 o 
  -1   3  18      104.60      140.67      6.80 o 
   0   3  18       41.70       69.03      5.02 o 
   3   3  18        9.38        6.38      1.88 o 
   6   3  18       96.52      107.20      7.43 o 
   7   3  18       51.78       42.98      4.81 o 
   8   3  18       39.26       44.45      4.18 o 
  -8   4  18       30.41       27.54      2.59 o 
  -7   4  18       17.28       18.70      2.09 o 
  -6   4  18      123.48      120.75      6.31 o 
  -5   4  18      140.54      129.84      6.39 o 
  -4   4  18      380.12      364.63      9.98 o 
  -3   4  18      115.84      106.23      4.67 o 
  -2   4  18      347.90      312.98      5.62 o 
  -1   4  18      135.88      154.48      4.98 o 
   0   4  18       93.24       61.08      5.12 o 
   1   4  18      137.56      164.04      5.84 o 
   2   4  18      347.20      319.28      6.56 o 
   3   4  18      116.80      113.79      7.63 o 
   4   4  18      381.30      378.49     13.91 o 
   7   4  18       16.93       23.95      3.35 o 
  -8   5  18        7.72        5.65      1.78 o 
  -7   5  18        5.33        5.57      1.67 o 
  -6   5  18      232.76      230.80      8.28 o 
  -5   5  18       59.65       53.57      6.22 o 
  -4   5  18      939.33      899.91     15.75 o 
  -3   5  18      103.20       85.22      3.67 o 
  -2   5  18      143.56      161.58      5.98 o 
  -1   5  18      100.94      124.38      3.36 o 
   0   5  18      617.03      699.52      8.83 o 
   1   5  18      102.50      119.79      4.48 o 
   2   5  18      142.46      164.25      4.97 o 
   3   5  18      101.02       87.62      4.84 o 
   4   5  18      942.35      968.66     23.85 o 
   5   5  18       59.00       51.56      5.75 o 
  -7   6  18       41.32       39.04      3.09 o 
  -6   6  18       23.20       19.35      3.56 o 
  -5   6  18       90.78      112.74      8.26 o 
  -4   6  18      483.58      470.94     16.63 o 
  -3   6  18      404.94      415.54     10.22 o 
  -2   6  18       32.43       27.25      2.85 o 
  -1   6  18       91.96       91.25      4.09 o 
   0   6  18        0.25        1.40      1.17 o 
   1   6  18       92.48      106.89      7.95 o 
   2   6  18       32.85       27.19      4.29 o 
   3   6  18      404.39      410.39     11.09 o 
   4   6  18      487.31      523.86     18.62 o 
   5   6  18       90.57      123.10      8.89 o 
  -7   7  18       26.54       30.02      3.45 o 
  -6   7  18       96.89      103.96      6.90 o 
  -5   7  18       17.72       29.18      4.39 o 
  -4   7  18       94.37       83.67      7.11 o 
  -2   7  18      145.57      143.44      6.36 o 
  -1   7  18      144.80      139.23     15.53 o 
   0   7  18      207.64      192.20      8.84 o 
   1   7  18      146.22      141.03      6.28 o 
   2   7  18      143.61      123.10      9.20 o 
   3   7  18      276.07      262.81      9.37 o 
   4   7  18       93.84       93.71      8.26 o 
   5   7  18       18.15       22.17      4.18 o 
   6   7  18       95.88      106.89      7.22 o 
  -6   8  18       33.09       33.81      2.61 o 
  -5   8  18       20.56       21.34      3.24 o 
  -4   8  18       66.41       65.57      6.07 o 
  -3   8  18       15.40       12.97      3.35 o 
  -2   8  18      117.43      126.44      8.58 o 
  -1   8  18       98.52      104.26      5.46 o 
   0   8  18       74.20       60.10      4.51 o 
   1   8  18       98.06       94.42      5.69 o 
   2   8  18      118.01      121.82      6.58 o 
   3   8  18       15.52       14.29      3.56 o 
   4   8  18       66.85       72.74      4.78 o 
   5   8  18       20.38       24.58      3.87 o 
   6   8  18       33.05       37.96      3.97 o 
  -4   9  18       63.03       74.46      5.75 o 
  -3   9  18       43.82       42.46      4.81 o 
  -2   9  18      105.02      100.61      7.32 o 
  -1   9  18       52.46       58.25      6.07 o 
   0   9  18       39.20       23.11      4.39 o 
   1   9  18       52.22       46.87      4.10 o 
   2   9  18      105.53      103.64      7.27 o 
   3   9  18       43.15       41.20      3.70 o 
   4   9  18       62.96       66.52      4.17 o 
   5   9  18        5.97       10.04      2.51 o 
  -3  10  18        0.58       -1.57      1.57 o 
  -2  10  18       63.14       65.20      3.73 o 
  -1  10  18       81.83       84.29      6.69 o 
   0  10  18        7.52        3.14      1.88 o 
   1  10  18       82.40       86.40      6.43 o 
   2  10  18       63.18       71.78      4.55 o 
   3  10  18        0.52        0.30      1.25 o 
   4  10  18        9.74       14.75      2.72 o 
   0  11  18        0.21        2.09      1.67 o 
   1  11  18       27.64       27.40      3.66 o 
   1   0  19     1063.37     1076.17     19.24 o 
   2   0  19      125.17      194.42      8.79 o 
   3   0  19      250.95      259.95      7.58 o 
   4   0  19      236.99      207.60      6.73 o 
   5   0  19        2.60        6.28      2.30 o 
   6   0  19        4.69        3.29      1.26 o 
   7   0  19      285.36      267.11     12.13 o 
   8   0  19       21.83       27.94      2.74 o 
  -8   1  19        9.54        7.94      1.66 o 
  -7   1  19       78.70       65.45      4.24 o 
  -6   1  19      180.35      153.16      6.47 o 
  -5   1  19       67.60       54.32      3.70 o 
  -4   1  19      853.27      874.77     14.16 o 
  -3   1  19      374.38      394.35      9.58 o 
  -2   1  19      204.53      208.12      9.31 o 
  -1   1  19      720.38      737.53     16.21 o 
   0   1  19      264.18      295.45      9.52 o 
   3   1  19      373.68      405.79     12.03 o 
   5   1  19       67.71       58.67      5.23 o 
   6   1  19      178.76      146.42      8.79 o 
   7   1  19       78.49       57.94      5.75 o 
   8   1  19        9.61       11.72      1.88 o 
  -8   2  19        8.64       11.04      1.92 o 
  -7   2  19       17.05       22.21      2.75 o 
  -6   2  19      357.74      310.27      9.38 o 
  -5   2  19      310.93      262.30     11.82 o 
  -4   2  19      108.10      101.87      6.90 o 
  -3   2  19       85.13       76.17      2.87 o 
  -2   2  19       19.46       31.27      3.87 o 
  -1   2  19      763.42      793.04     11.29 o 
   0   2  19        3.19        2.30      1.26 o 
   3   2  19       85.14       82.10      5.65 o 
   7   2  19       17.35       20.39      3.35 o 
   8   2  19        8.48        6.52      2.56 o 
  -8   3  19       38.73       27.63      2.31 o 
  -7   3  19       35.74       37.45      2.79 o 
  -6   3  19      139.95      125.94      5.16 o 
  -5   3  19       91.26      107.65      5.82 o 
  -4   3  19      500.52      448.93     11.02 o 
  -3   3  19      233.49      245.09      7.33 o 
  -2   3  19     1171.10     1256.94      9.80 o 
  -1   3  19      556.51      537.27      9.97 o 
   0   3  19      155.08      188.97      5.84 o 
   2   3  19     1165.71     1394.94     22.38 o 
   3   3  19      233.84      238.24      9.94 o 
  -8   4  19        4.39        6.35      1.09 o 
  -7   4  19       25.40       29.87      3.51 o 
  -6   4  19      427.15      433.67     11.59 o 
  -5   4  19      192.11      212.58      8.17 o 
  -4   4  19       35.27       24.78      2.81 o 
  -3   4  19      180.02      180.00      5.20 o 
  -2   4  19      111.92      109.84      3.90 o 
  -1   4  19       61.15       62.79      2.60 o 
   0   4  19     1410.57     1511.50     15.76 o 
   1   4  19       60.71       66.80      3.17 o 
   2   4  19      112.91      107.54      4.59 o 
   3   4  19      182.32      184.59      9.52 o 
   4   4  19       34.97       24.79      3.87 o 
  -7   5  19       18.39       15.31      1.77 o 
  -6   5  19       10.00       14.42      3.09 o 
  -5   5  19      101.99       97.41      5.51 o 
  -4   5  19        3.93        7.50      2.01 o 
  -3   5  19       15.82       26.26      2.61 o 
  -2   5  19       54.05       55.30      2.62 o 
  -1   5  19      233.41      234.07      6.12 o 
   0   5  19      500.95      475.60      7.44 o 
   1   5  19      233.53      239.64      7.37 o 
   2   5  19       54.00       55.22      3.02 o 
   3   5  19       15.54       35.24     16.21 o 
   4   5  19        3.49        7.63      2.93 o 
  -7   6  19       70.53       73.39      3.96 o 
  -6   6  19       22.64       25.41      3.97 o 
  -5   6  19      116.90      109.92      8.16 o 
  -4   6  19      443.07      394.91     15.27 o 
  -3   6  19       15.50       20.48      2.51 o 
  -2   6  19      379.96      369.93      9.98 o 
  -1   6  19       38.63       33.01      3.11 o 
   0   6  19        7.26        5.65      1.20 o 
   1   6  19       38.74       31.07      3.16 o 
   2   6  19      381.82      363.43     11.09 o 
   3   6  19       14.81       17.63      2.59 o 
   4   6  19      443.96      444.59     16.84 o 
   5   6  19      117.78      123.10      8.68 o 
  -6   7  19        4.19        6.90      1.88 o 
  -5   7  19       71.94       71.22      6.28 o 
  -4   7  19        3.29        1.46      2.20 o 
  -3   7  19      162.91      150.50      8.58 o 
  -2   7  19      166.17      164.21     11.45 o 
  -1   7  19       26.38       25.82      4.60 o 
   0   7  19      263.84      233.67      9.45 o 
   1   7  19       26.88       25.04      2.40 o 
   2   7  19      166.42      165.17      7.43 o 
   3   7  19      161.44      145.19      6.99 o 
   4   7  19        3.30        1.46      2.09 o 
   5   7  19       72.40       82.20      7.11 o 
  -6   8  19        7.90       10.77      2.51 o 
  -5   8  19       21.94       25.10      3.45 o 
  -4   8  19       72.43       70.49      6.28 o 
  -3   8  19       30.13       29.60      4.39 o 
  -2   8  19       42.02       47.59      5.44 o 
  -1   8  19       92.89      104.12      5.46 o 
   0   8  19       58.22       48.48      4.18 o 
   1   8  19       93.21       88.59      5.58 o 
   2   8  19       42.73       47.26      4.21 o 
   3   8  19       29.99       27.33      3.23 o 
   4   8  19       72.35       73.84      7.01 o 
   5   8  19       21.53       27.71      4.18 o 
  -4   9  19       45.31       57.31      5.02 o 
  -3   9  19      137.35      124.35      7.84 o 
  -2   9  19        3.35        6.59      2.30 o 
  -1   9  19        9.40        9.94      2.72 o 
   0   9  19        1.21        0.63      2.09 o 
   1   9  19        9.52        9.39      2.11 o 
   2   9  19        3.52        7.11      1.92 o 
   3   9  19      137.52      131.10      6.24 o 
   4   9  19       44.67       62.96      5.86 o 
   5   9  19        2.09       -1.36      1.36 o 
  -3  10  19        0.52       -1.05      1.05 o 
  -2  10  19        8.78       12.25      1.73 o 
  -1  10  19       24.68       27.73      2.70 o 
   0  10  19       92.05      100.51      7.43 o 
   1  10  19       24.65       28.45      4.18 o 
   2  10  19        8.91       13.03      2.03 o 
   3  10  19        0.53        1.51      1.22 o 
   0  11  19        5.48        5.12      1.88 o 
   1  11  19        1.05        0.10      1.46 o 
   0   0  20     1089.73     1126.69     18.51 o 
   1   0  20      188.11      183.96      8.26 o 
   2   0  20       13.43       24.47      3.35 o 
   3   0  20       30.64       18.74      2.21 o 
   4   0  20      310.94      291.48     10.88 o 
   5   0  20      384.47      384.56     13.70 o 
   6   0  20       37.43       31.48      4.39 o 
   7   0  20       18.46       27.51      4.08 o 
   8   0  20        2.80        0.37      1.36 o 
  -8   1  20        6.03        6.49      3.19 o 
  -7   1  20       28.51       28.13      3.09 o 
  -6   1  20       28.98       33.43      3.06 o 
  -5   1  20      364.66      398.57     14.43 o 
  -4   1  20      299.56      334.67     12.13 o 
  -3   1  20      379.76      374.00      6.19 o 
  -2   1  20      290.77      288.44     11.19 o 
  -1   1  20      849.01      851.94     17.99 o 
   0   1  20       57.53       63.59      4.60 o 
   3   1  20      383.71      400.64      8.97 o 
   4   1  20      300.76      359.77     13.39 o 
   5   1  20      361.27      402.44     13.60 o 
   8   1  20        6.11        5.12      1.88 o 
  -8   2  20       43.85       55.80      3.72 o 
  -7   2  20       80.01       71.28      5.11 o 
  -6   2  20      227.20      210.25      7.67 o 
  -5   2  20       64.46       60.35      5.96 o 
  -4   2  20        4.97        8.36      2.72 o 
  -3   2  20      142.63      147.12      4.08 o 
  -2   2  20     1296.48     1324.72     17.30 o 
  -1   2  20      363.65      373.57     12.34 o 
   0   2  20      329.44      338.75     10.77 o 
   2   2  20     1298.84     1409.69     22.69 o 
   3   2  20      140.61      152.20     11.09 o 
   4   2  20        4.90        7.95      2.20 o 
   5   2  20       65.09       69.86      6.17 o 
   7   2  20       79.82       78.23      6.48 o 
  -8   3  20        8.25        5.20      1.21 o 
  -7   3  20       47.13       51.76      3.22 o 
  -6   3  20       32.06       31.40      2.69 o 
  -5   3  20      791.56      730.58     14.97 o 
  -4   3  20        9.53        8.66      1.95 o 
  -3   3  20      141.55      137.96      4.84 o 
  -2   3  20     1199.88     1132.15      9.56 o 
  -1   3  20       98.66       75.06      2.72 o 
   0   3  20        7.64        9.52      2.30 o 
   2   3  20     1201.00     1163.29     12.82 o 
   3   3  20      140.43      138.78      7.63 o 
  -8   4  20       44.90       47.30      3.07 o 
  -7   4  20       70.39       75.54      3.69 o 
  -6   4  20      134.47      121.59      5.01 o 
  -5   4  20      789.06      714.82     14.87 o 
  -4   4  20       83.29       70.12      4.61 o 
  -3   4  20      110.19       87.12      3.72 o 
  -2   4  20      129.16      143.18      3.62 o 
  -1   4  20       29.72       33.68      1.98 o 
   0   4  20      699.48      653.37      8.40 o 
   1   4  20       28.14       33.33      2.35 o 
   2   4  20      128.58      149.26      4.67 o 
   3   4  20      109.99       95.59      7.01 o 
  -7   5  20        8.56        7.48      1.26 o 
  -6   5  20      176.62      168.22      7.03 o 
  -5   5  20      173.82      191.92      7.69 o 
  -4   5  20      131.31      133.71      6.40 o 
  -3   5  20       16.34       23.46      2.09 o 
  -2   5  20      265.13      252.16      6.44 o 
  -1   5  20      171.47      168.33      5.33 o 
   0   5  20        5.73        7.60      1.67 o 
   1   5  20      171.56      173.23      6.59 o 
   2   5  20      265.13      254.59      6.39 o 
   3   5  20       16.50       23.45      2.66 o 
   4   5  20      132.35      153.53      9.41 o 
  -7   6  20        2.10        2.88      1.13 o 
  -6   6  20       15.90       23.95      3.87 o 
  -5   6  20       98.80       93.71      7.53 o 
  -4   6  20       31.20       30.75      4.71 o 
  -3   6  20       49.13       53.10      3.97 o 
  -2   6  20      357.18      334.08      9.57 o 
  -1   6  20      256.94      254.00      8.47 o 
   0   6  20       68.92       63.74      3.54 o 
   1   6  20      259.30      261.63      8.84 o 
   2   6  20      359.91      323.89      9.98 o 
   3   6  20       48.78       50.12      4.09 o 
   4   6  20       31.46       24.58      4.39 o 
   5   6  20       99.14       93.08      7.32 o 
  -6   7  20       46.29       51.77      4.81 o 
  -5   7  20       12.30        9.83      2.82 o 
  -4   7  20       51.69       46.12      5.44 o 
  -3   7  20       99.09      120.17      7.74 o 
  -2   7  20      215.89      210.96      7.80 o 
  -1   7  20       86.66       76.79      7.48 o 
   0   7  20      138.92      156.19      5.67 o 
   1   7  20       87.32       73.22      3.92 o 
   2   7  20      216.41      203.86      8.32 o 
   3   7  20       98.75      107.87      5.99 o 
   4   7  20       52.51       57.42      6.28 o 
   5   7  20       12.34        9.94      2.72 o 
  -5   8  20        4.93        3.03      1.57 o 
  -4   8  20      162.80      181.66      9.73 o 
  -3   8  20       28.29       29.07      4.29 o 
  -2   8  20       19.13       15.37      3.24 o 
  -1   8  20      174.29      165.15     10.98 o 
   0   8  20       28.90       24.34      2.32 o 
   1   8  20      173.21      166.42      7.47 o 
   2   8  20       18.92       18.76      2.74 o 
   3   8  20       28.01       27.63      3.22 o 
   4   8  20      162.59      167.54     10.25 o 
   5   8  20        4.95        3.45      1.67 o 
  -4   9  20       16.50       16.00      2.82 o 
  -3   9  20       18.54       17.88      3.24 o 
  -2   9  20       26.37       21.96      3.56 o 
  -1   9  20       84.25       87.75      7.22 o 
   0   9  20        0.13        0.00      1.99 o 
   1   9  20       83.60       82.75      5.18 o 
   2   9  20       25.85       21.31      2.69 o 
   3   9  20       18.18       17.38      2.47 o 
   4   9  20       16.92       17.88      3.35 o 
  -2  10  20        4.32        6.42      1.46 o 
  -1  10  20       23.00       24.47      3.56 o 
   0  10  20       23.55       14.96      2.93 o 
   1  10  20       22.62       25.62      3.97 o 
   2  10  20        4.38        5.22      1.58 o 
   3  10  20        2.27        2.51      1.13 o 
   1   0  21        7.04       10.67      2.30 o 
   2   0  21      210.81      209.78      6.54 o 
   3   0  21       70.59       78.91      4.44 o 
   4   0  21       34.08       39.33      3.16 o 
   5   0  21      125.02      129.48      8.16 o 
   6   0  21       25.45       23.64      3.66 o 
   7   0  21      201.16      172.35     10.35 o 
   8   0  21        3.28        1.67      1.67 o 
  -8   1  21       22.74       19.87      3.35 o 
  -7   1  21       94.15      108.66      8.37 o 
  -6   1  21      222.42      230.02      8.44 o 
  -5   1  21      113.70      112.47      5.84 o 
  -4   1  21       69.34       60.59      5.54 o 
  -3   1  21      563.55      542.57      7.64 o 
  -2   1  21      187.11      183.23      6.18 o 
  -1   1  21       60.27       78.44      5.75 o 
   0   1  21      769.39      926.41     17.78 o 
   2   1  21      189.36      177.52      5.80 o 
   3   1  21      567.62      557.34     10.93 o 
   4   1  21       69.99       59.82      5.75 o 
   5   1  21      114.72      118.59      6.48 o 
   6   1  21      224.47      236.46     12.13 o 
   7   1  21       93.81      101.45      7.74 o 
   8   1  21       23.12       21.86      3.35 o 
  -8   2  21        0.32       -1.05      1.05 o 
  -7   2  21       47.56       48.36      2.62 o 
  -6   2  21      393.35      368.55      8.50 o 
  -5   2  21      144.98      117.28      6.09 o 
  -4   2  21       74.90       72.54      4.53 o 
  -3   2  21      128.36      139.25      4.04 o 
  -2   2  21      334.11      326.86      5.87 o 
  -1   2  21      469.46      480.77     14.22 o 
   0   2  21     1171.20     1143.21     20.29 o 
   2   2  21      330.60      333.46      8.02 o 
   3   2  21      126.37      143.85      5.51 o 
   4   2  21       77.59       85.55      6.38 o 
   5   2  21      143.34      116.61      8.05 o 
   6   2  21      394.91      369.81     14.33 o 
   7   2  21       47.36       50.41      5.12 o 
  -8   3  21        1.36        1.82      2.61 o 
  -7   3  21       14.97       12.62      1.91 o 
  -6   3  21      230.44      228.00      6.79 o 
  -5   3  21      110.70      111.09      6.05 o 
  -4   3  21      154.80      134.96      6.27 o 
  -3   3  21      146.10      128.46      4.61 o 
  -2   3  21      484.89      487.58      6.49 o 
  -1   3  21      128.58      123.02      2.92 o 
   0   3  21        2.34        5.56      1.48 o 
   1   3  21      129.06      121.95      3.09 o 
   2   3  21      489.65      499.04      8.93 o 
  -7   4  21       58.95       63.78      3.34 o 
  -6   4  21      100.35       75.65      4.67 o 
  -5   4  21       70.72       64.68      4.77 o 
  -4   4  21      250.75      220.14      8.15 o 
  -3   4  21       58.61       51.87      3.84 o 
  -2   4  21      146.14      146.54      4.82 o 
  -1   4  21       45.13       51.44      2.24 o 
   0   4  21      743.77      671.76      9.69 o 
   1   4  21       46.10       53.65      2.92 o 
   2   4  21      144.60      156.17      4.87 o 
   3   4  21       57.72       58.46      5.65 o 
  -7   5  21       21.27       17.66      1.80 o 
  -6   5  21       17.43       16.53      3.19 o 
  -5   5  21       74.35       55.12      4.28 o 
  -4   5  21       13.26       14.70      2.51 o 
  -3   5  21      483.92      464.47      8.93 o 
  -2   5  21      112.17       94.65      4.11 o 
  -1   5  21       68.50       70.45      4.40 o 
   0   5  21     1163.22     1114.24     13.56 o 
   1   5  21       68.05       73.90      3.52 o 
   2   5  21      112.26       98.55      4.09 o 
   3   5  21      485.24      494.28     11.50 o 
   4   5  21       13.15       10.04      3.03 o 
  -7   6  21       24.20       32.00      2.59 o 
  -6   6  21       73.20       73.52      6.17 o 
  -5   6  21       19.56       27.61      4.29 o 
  -4   6  21       22.97       23.64      4.29 o 
  -3   6  21      250.19      265.71      8.40 o 
  -2   6  21      245.01      254.12      8.47 o 
  -1   6  21      192.13      195.29      7.47 o 
   0   6  21       71.04       74.76      3.90 o 
   1   6  21      192.36      203.74      7.91 o 
   2   6  21      246.50      239.78      8.61 o 
   3   6  21      252.64      285.58     12.03 o 
   4   6  21       23.04       31.27      4.81 o 
   5   6  21       20.21       24.47      3.97 o 
  -6   7  21       10.43       11.72      1.81 o 
  -5   7  21       12.28       11.82      2.72 o 
  -4   7  21        8.04        4.50      2.41 o 
  -3   7  21        8.90       12.86      2.93 o 
  -2   7  21      273.82      273.06      8.87 o 
  -1   7  21       23.67       31.96      3.26 o 
   0   7  21      165.71      171.69      5.95 o 
   1   7  21       23.22       30.10      2.63 o 
   2   7  21      275.28      280.01      7.51 o 
   3   7  21        8.62       10.86      2.48 o 
   4   7  21        8.15        6.48      3.03 o 
   5   7  21       12.70        9.62      2.72 o 
  -5   8  21        1.83        1.36      1.26 o 
  -4   8  21       92.09       95.90      7.11 o 
  -3   8  21       94.01       78.33      6.80 o 
  -2   8  21       55.71       62.44      5.96 o 
  -1   8  21       33.15       31.08      3.19 o 
   0   8  21        9.29        7.50      1.77 o 
   1   8  21       32.89       28.24      4.39 o 
   2   8  21       56.21       57.45      4.47 o 
   3   8  21       94.03       81.47      5.06 o 
   4   8  21       92.23       85.65      7.22 o 
   5   8  21        1.74       -1.57      1.57 o 
  -4   9  21       43.50       42.77      4.18 o 
  -3   9  21        3.63        4.29      2.09 o 
  -2   9  21       48.85       53.86      5.12 o 
  -1   9  21       21.67       18.62      3.66 o 
   0   9  21      277.89      288.34     13.07 o 
   1   9  21       21.74       19.40      2.77 o 
   2   9  21       48.20       49.66      4.86 o 
   3   9  21        3.77        6.85      1.88 o 
   4   9  21       44.05       38.38      4.39 o 
  -2  10  21       18.79       19.48      1.99 o 
  -1  10  21       14.42       15.58      2.93 o 
   0  10  21        7.33        5.23      1.88 o 
   1  10  21       14.53       10.56      2.82 o 
   2  10  21       18.87       19.77      3.35 o 
   3  10  21       16.92       13.49      2.51 o 
   0   0  22      429.81      404.43     11.82 o 
   1   0  22      438.39      451.59     13.49 o 
   2   0  22      190.99      194.90      4.53 o 
   3   0  22       33.80       24.26      2.55 o 
   4   0  22      237.58      197.27     10.14 o 
   5   0  22      153.47      166.96      6.86 o 
   6   0  22        2.36        4.44      1.83 o 
   7   0  22      138.10      158.65      9.73 o 
   8   0  22       20.80       15.06      2.82 o 
  -8   1  22       20.61       23.01      3.56 o 
  -7   1  22       18.95       16.94      3.77 o 
  -6   1  22        8.31       14.31      2.44 o 
  -5   1  22       12.33       11.99      2.30 o 
  -4   1  22      154.93      186.38      7.03 o 
  -3   1  22      116.09      102.95      4.33 o 
  -2   1  22       68.34       61.90      2.29 o 
  -1   1  22      466.34      492.06      7.21 o 
   0   1  22      351.41      319.82     10.77 o 
   1   1  22      462.94      468.43      7.96 o 
   2   1  22       69.17       65.96      3.09 o 
   3   1  22      119.40      108.47      4.99 o 
   4   1  22      154.38      175.60      9.83 o 
   5   1  22       12.08        9.62      2.82 o 
   6   1  22        8.47       16.52      3.56 o 
   7   1  22       18.67       19.14      3.66 o 
   8   1  22       20.94       26.36      3.35 o 
  -8   2  22       15.82       16.42      2.93 o 
  -7   2  22       33.89       31.86      4.81 o 
  -6   2  22      169.35      154.36      5.45 o 
  -5   2  22      704.13      689.66     14.48 o 
  -4   2  22      211.61      190.20      7.74 o 
  -3   2  22      129.48      122.94      4.62 o 
  -2   2  22      468.00      421.70      5.94 o 
  -1   2  22       35.46       42.08      2.29 o 
   0   2  22      306.23      296.53      6.18 o 
   1   2  22       35.42       41.48      2.09 o 
   2   2  22      466.03      426.10      7.40 o 
   3   2  22      129.32      127.41      7.43 o 
   4   2  22      211.19      209.90     10.14 o 
   5   2  22      701.70      655.53     18.83 o 
   6   2  22      169.12      153.84      9.20 o 
   7   2  22       34.43       34.30      4.18 o 
  -8   3  22       10.32        9.94      2.30 o 
  -7   3  22       29.42       29.73      2.37 o 
  -6   3  22      196.13      155.51      5.58 o 
  -5   3  22      267.16      259.47      9.15 o 
  -4   3  22       60.54       46.83      3.87 o 
  -3   3  22       99.56       87.36      3.91 o 
  -2   3  22      391.53      417.99      5.64 o 
  -1   3  22      120.94      118.76      2.95 o 
   0   3  22     1714.71     1754.30     13.39 o 
   1   3  22      124.60      130.21      3.31 o 
   2   3  22      390.46      439.67      6.74 o 
  -7   4  22        2.89        3.38      1.11 o 
  -6   4  22       22.31       36.44      2.82 o 
  -5   4  22       53.17       47.93      4.14 o 
  -4   4  22      513.58      466.97     11.96 o 
  -3   4  22       86.17       85.39      4.95 o 
  -2   4  22        2.82        2.22      1.11 o 
  -1   4  22      162.14      144.11      3.76 o 
   0   4  22       59.14       53.74      4.58 o 
   1   4  22      162.48      159.45      5.02 o 
   2   4  22        2.57        2.40      1.28 o 
   3   4  22       86.73       96.32      7.11 o 
  -7   5  22       11.54       12.20      1.80 o 
  -6   5  22       85.05       72.98      3.70 o 
  -5   5  22       49.78       38.51      3.87 o 
  -4   5  22      130.02       98.73      5.58 o 
  -3   5  22      100.59      101.36      4.30 o 
  -2   5  22      143.09      131.17      4.83 o 
  -1   5  22      245.33      278.38      6.95 o 
   0   5  22       85.51       95.99      3.62 o 
   1   5  22      246.72      298.52      7.11 o 
   2   5  22      142.61      132.01      4.78 o 
   3   5  22      100.51      103.73      5.35 o 
   4   5  22      129.52      124.56      8.47 o 
  -6   6  22       29.64       29.09      2.88 o 
  -5   6  22       73.35       64.21      6.28 o 
  -4   6  22      394.04      333.73     14.22 o 
  -3   6  22      114.55      112.30      5.51 o 
  -2   6  22       49.67       56.21      4.10 o 
  -1   6  22      245.81      234.15     10.67 o 
   0   6  22      716.13      751.87     14.78 o 
   1   6  22      245.84      235.08      8.54 o 
   2   6  22       49.39       59.44      5.60 o 
   3   6  22      114.29      121.24      6.13 o 
   4   6  22      394.43      387.17     15.27 o 
   5   6  22       73.47       71.22      6.28 o 
  -6   7  22        9.48       10.22      2.09 o 
  -5   7  22        0.67        0.84      1.67 o 
  -4   7  22      252.96      257.17     12.13 o 
  -3   7  22      334.76      339.62     10.46 o 
  -2   7  22      163.79      173.01      7.17 o 
  -1   7  22       54.13       61.09      4.44 o 
   0   7  22       50.31       48.58      4.02 o 
   1   7  22       53.98       55.33      5.20 o 
   2   7  22      163.07      166.19      6.78 o 
   3   7  22      334.53      352.73     10.38 o 
   4   7  22      253.73      271.29     12.76 o 
   5   7  22        0.79        3.45      1.88 o 
  -5   8  22        2.96        1.36      1.15 o 
  -4   8  22      120.21      111.70      7.53 o 
  -3   8  22       75.01       85.65      7.01 o 
  -2   8  22      121.50      105.00      7.63 o 
  -1   8  22        9.14       11.79      2.11 o 
   0   8  22        2.10        3.21      1.52 o 
   1   8  22        8.83       11.47      2.15 o 
   2   8  22      122.14      105.35      7.58 o 
   3   8  22       74.64       82.02      4.98 o 
   4   8  22      120.03      111.70      7.95 o 
   5   8  22        3.08        3.56      1.67 o 
  -4   9  22        5.56        3.97      1.57 o 
  -3   9  22       15.34       21.34      3.56 o 
  -2   9  22        2.78        1.57      1.57 o 
  -1   9  22      134.03      125.50      8.16 o 
   0   9  22       28.20       27.09      4.18 o 
   1   9  22      133.73      126.86      8.68 o 
   2   9  22        2.78        3.31      1.70 o 
   3   9  22       15.52       19.01      2.29 o 
   4   9  22        5.23        5.23      2.09 o 
  -2  10  22        3.50        4.92      1.88 o 
  -1  10  22       26.56       29.28      3.66 o 
   0  10  22        6.13        4.18      2.09 o 
   1  10  22       26.18       30.85      3.97 o 
   2  10  22        3.77        5.65      2.09 o 
   1   0  23      187.96      180.86      3.97 o 
   2   0  23      184.44      188.95      4.61 o 
   3   0  23       10.76       13.07      3.03 o 
   4   0  23       18.06       21.02      4.08 o 
   5   0  23        0.13       -0.81      1.24 o 
   6   0  23       91.51       75.93      7.22 o 
   7   0  23        5.22        6.28      2.41 o 
   8   0  23       42.64       52.50      4.81 o 
  -8   1  23       10.43       10.88      2.41 o 
  -7   1  23       15.65        7.74      2.72 o 
  -6   1  23      187.71      148.28      6.70 o 
  -5   1  23       63.03       57.11      4.21 o 
  -4   1  23      589.63      611.53     12.79 o 
  -3   1  23       35.02       21.09      1.85 o 
  -2   1  23      274.37      250.92      4.65 o 
  -1   1  23       12.67       28.04      1.45 o 
   0   1  23        1.65        1.75      0.79 o 
   1   1  23       12.60       31.45      3.58 o 
   2   1  23      273.38      260.32      6.17 o 
   3   1  23       35.46       26.40      2.59 o 
   4   1  23      587.70      594.67     18.09 o 
   5   1  23       64.08       64.63      6.28 o 
   6   1  23      188.17      149.45      9.52 o 
   7   1  23       15.61       11.61      2.93 o 
   8   1  23       10.55        5.75      1.67 o 
  -8   2  23       19.93       23.85      3.45 o 
  -7   2  23      119.28      116.51      8.26 o 
  -6   2  23       59.72       58.68      3.42 o 
  -5   2  23       36.04       30.43      3.39 o 
  -4   2  23       29.71       29.16      3.11 o 
  -3   2  23      154.54      141.52      4.84 o 
  -2   2  23       50.67       52.17      2.75 o 
  -1   2  23      152.00      144.78      3.24 o 
   0   2  23     1455.77     1593.70     16.18 o 
   1   2  23      149.79      143.73      3.95 o 
   2   2  23       49.94       52.11      3.77 o 
   3   2  23      156.28      146.90      9.57 o 
   4   2  23       30.31       36.71      4.50 o 
   5   2  23       35.56       22.90      3.66 o 
   6   2  23       58.77       46.54      5.12 o 
  -7   3  23       33.44       24.61      2.14 o 
  -6   3  23       16.43       10.98      1.67 o 
  -5   3  23      186.90      188.12      7.79 o 
  -4   3  23      329.24      347.13     10.22 o 
  -3   3  23       68.86       69.12      3.55 o 
  -2   3  23      179.49      165.08      4.45 o 
  -1   3  23      247.68      218.13      4.10 o 
   0   3  23      103.80       98.63      3.37 o 
   1   3  23      248.19      213.61      4.86 o 
   2   3  23      180.81      165.03      3.81 o 
  -7   4  23        4.62        5.08      1.14 o 
  -6   4  23       11.72       12.49      1.75 o 
  -5   4  23       73.04       69.14      6.17 o 
  -4   4  23       14.54        9.29      2.22 o 
  -3   4  23       15.91       14.90      1.85 o 
  -2   4  23      217.16      205.23      5.97 o 
  -1   4  23      348.82      325.01      7.25 o 
   0   4  23      102.55      102.41      5.10 o 
   1   4  23      349.03      322.24      6.09 o 
   2   4  23      218.62      214.20      5.87 o 
   3   4  23       15.18       16.52      3.03 o 
  -7   5  23       20.64       16.50      1.57 o 
  -6   5  23       31.68       27.17      2.29 o 
  -5   5  23      216.06      219.80      8.13 o 
  -4   5  23      104.00      113.59      7.79 o 
  -3   5  23       55.46       64.69      4.54 o 
  -2   5  23       16.55       14.34      1.85 o 
  -1   5  23      325.22      360.26      8.02 o 
   0   5  23        0.84        0.89      2.14 o 
   1   5  23      324.83      352.98      7.87 o 
   2   5  23       17.11       12.88      1.80 o 
   3   5  23       54.81       66.27      4.33 o 
   4   5  23      104.19      125.19      8.37 o 
  -6   6  23       13.31        7.12      1.51 o 
  -5   6  23       35.60       43.19      5.23 o 
  -4   6  23       15.09       20.20      2.72 o 
  -3   6  23      146.60      171.55      6.89 o 
  -2   6  23       71.91       71.70      4.70 o 
  -1   6  23        4.69        6.53      1.98 o 
   0   6  23      153.83      150.07      6.83 o 
   1   6  23        5.08        6.29      1.99 o 
   2   6  23       71.64       74.15      8.05 o 
   3   6  23      145.89      169.89      7.05 o 
   4   6  23       14.99       19.45      3.87 o 
  -6   7  23       11.50       15.37      1.88 o 
  -5   7  23       10.58       13.07      2.82 o 
  -4   7  23       27.51       21.23      3.87 o 
  -3   7  23       30.08       26.26      2.91 o 
  -2   7  23       63.92       70.98      8.58 o 
  -1   7  23       77.45       77.89      4.94 o 
   0   7  23      149.20      135.37      6.50 o 
   1   7  23       78.05       70.79      3.95 o 
   2   7  23       64.30       65.28      4.69 o 
   3   7  23       29.94       27.47      3.11 o 
   4   7  23       28.06       23.95      4.29 o 
   5   7  23       10.94       12.45      2.72 o 
  -5   8  23       19.36       18.62      2.82 o 
  -4   8  23       50.45       55.53      5.33 o 
  -3   8  23       19.03       19.14      3.45 o 
  -2   8  23       30.15       37.96      4.60 o 
  -1   8  23       32.52       37.67      3.36 o 
   0   8  23       56.33       41.92      3.54 o 
   1   8  23       33.36       39.97      2.90 o 
   2   8  23       30.37       37.88      3.58 o 
   3   8  23       19.45       16.07      2.37 o 
   4   8  23       50.99       52.61      5.44 o 
   5   8  23       19.33       18.51      2.82 o 
  -3   9  23       21.36       15.79      3.03 o 
  -2   9  23        1.67        4.71      1.99 o 
  -1   9  23       49.60       61.18      5.65 o 
   0   9  23       47.10       57.52      5.86 o 
   1   9  23       49.83       59.93      5.86 o 
   2   9  23        1.65        2.64      1.37 o 
   3   9  23       21.30       21.53      2.36 o 
   4   9  23       18.20       18.62      2.93 o 
  -1  10  23        0.17        5.12      1.78 o 
   0  10  23        3.24        0.84      1.67 o 
   1  10  23        0.18        2.30      1.67 o 
   2  10  23      131.48      134.91      7.22 o 
   0   0  24      508.90      564.33     11.35 o 
   1   0  24      145.97       95.81      2.99 o 
   2   0  24      347.06      474.62      7.49 o 
   3   0  24      400.58      410.28     15.16 o 
   4   0  24      579.78      564.96     18.62 o 
   5   0  24        2.94        5.38      2.30 o 
   6   0  24      618.99      530.76     18.20 o 
   7   0  24      253.05      229.98     11.19 o 
   8   0  24       32.82       37.44      3.97 o 
  -8   1  24       23.59       19.45      3.03 o 
  -7   1  24       19.07       13.70      3.14 o 
  -6   1  24        5.63        6.09      1.91 o 
  -5   1  24       44.10       45.28      7.95 o 
  -4   1  24      134.68      123.23     12.24 o 
  -3   1  24       10.80       10.77      1.38 o 
  -2   1  24      309.38      321.05      5.40 o 
  -1   1  24      212.42      211.10      3.99 o 
   0   1  24      164.12      150.73      4.16 o 
   1   1  24      212.18      215.70      5.02 o 
   2   1  24      309.87      332.33      7.20 o 
   3   1  24       11.21       14.51      2.21 o 
   4   1  24      134.71      117.34      8.26 o 
   5   1  24       43.69       36.19      4.92 o 
   6   1  24        5.46        6.48      2.41 o 
   7   1  24       19.46       14.33      2.82 o 
  -7   2  24        1.65        1.78      1.57 o 
  -6   2  24      136.84      121.39      6.13 o 
  -5   2  24       31.76       32.73      3.36 o 
  -4   2  24      824.17      775.49     14.99 o 
  -3   2  24      108.82       92.69      4.01 o 
  -2   2  24       22.84       19.29      1.60 o 
  -1   2  24      382.32      343.35      5.11 o 
   0   2  24     2369.84     2409.16     19.44 o 
   1   2  24      381.87      349.77      6.28 o 
   2   2  24       22.70       16.96      2.67 o 
   3   2  24      108.99      112.01      5.21 o 
   4   2  24      821.97      778.84     19.98 o 
   5   2  24       32.06       31.69      4.18 o 
   6   2  24      136.95      130.10      8.16 o 
  -7   3  24       38.40       37.61      2.48 o 
  -6   3  24       58.44       60.78      3.41 o 
  -5   3  24      568.11      589.60     21.96 o 
  -4   3  24      141.04      144.69     12.08 o 
  -3   3  24       10.94       13.83      1.71 o 
  -2   3  24       81.23       82.18      3.25 o 
  -1   3  24       83.67       96.07      2.81 o 
   0   3  24        0.38        2.18      1.29 o 
   1   3  24       82.80      101.04      3.43 o 
   2   3  24       80.76       81.86      2.76 o 
  -7   4  24        6.59        3.35      0.93 o 
  -6   4  24       11.56       16.09      2.49 o 
  -5   4  24      120.06      106.94      6.22 o 
  -4   4  24      129.50      137.16      5.27 o 
  -3   4  24       13.62       13.46      1.54 o 
  -2   4  24      201.50      204.14      5.18 o 
  -1   4  24      120.76      112.92      5.46 o 
   0   4  24      241.97      225.38      6.01 o 
   1   4  24      120.87      107.32      4.76 o 
   2   4  24      200.56      208.59      5.87 o 
   3   4  24       13.18       10.56      2.61 o 
  -7   5  24        0.23        0.84      1.36 o 
  -6   5  24       34.81       33.59      2.47 o 
  -5   5  24      168.21      165.23      7.06 o 
  -4   5  24      102.87      113.46      5.99 o 
  -3   5  24      161.26      165.81      6.08 o 
  -2   5  24      203.85      187.73      7.24 o 
  -1   5  24      111.08      126.38      4.85 o 
   0   5  24      118.44      125.08      4.85 o 
   1   5  24      109.56      125.72      4.77 o 
   2   5  24      206.36      208.01      6.10 o 
   3   5  24      160.41      178.49      6.90 o 
   4   5  24      102.55      121.11      8.05 o 
  -6   6  24        7.56        5.59      2.20 o 
  -5   6  24       26.59       26.88      4.08 o 
  -4   6  24      265.76      259.21      8.57 o 
  -3   6  24      178.00      169.64     10.35 o 
  -2   6  24      416.91      398.19      8.58 o 
  -1   6  24      184.89      188.60      7.54 o 
   0   6  24      265.69      279.06      9.17 o 
   1   6  24      185.79      183.87      7.69 o 
   2   6  24      415.88      403.52     11.09 o 
   3   6  24      178.23      181.42      7.20 o 
   4   6  24      265.01      269.10     12.24 o 
  -5   7  24        7.43        3.77      1.88 o 
  -4   7  24       24.07       22.90      3.66 o 
  -3   7  24       22.85       19.03      3.77 o 
  -2   7  24       15.77       20.16      3.50 o 
  -1   7  24       31.44       35.03      3.47 o 
   0   7  24      495.49      490.58     13.60 o 
   1   7  24       31.72       42.96      3.35 o 
   2   7  24       15.72       18.15      2.18 o 
   3   7  24       22.40       16.23      2.48 o 
   4   7  24       23.69       29.49      4.29 o 
   5   7  24        7.49        0.52      1.36 o 
  -4   8  24       21.83       15.69      3.03 o 
  -3   8  24        8.08        7.95      2.61 o 
  -2   8  24      131.88      123.72      7.84 o 
  -1   8  24       74.31       79.88      4.73 o 
   0   8  24       10.89        9.63      1.98 o 
   1   8  24       74.11       84.20      5.07 o 
   2   8  24      131.77      127.05      6.14 o 
   3   8  24        8.15        7.34      1.73 o 
   4   8  24       21.68       20.39      3.24 o 
  -3   9  24       34.65       34.09      3.97 o 
  -2   9  24       82.13       90.96      5.70 o 
  -1   9  24       52.02       53.86      5.12 o 
   0   9  24        3.99        3.87      2.30 o 
   1   9  24       51.66       51.56      5.44 o 
   2   9  24       82.02       93.18      6.80 o 
   3   9  24       34.52       37.75      3.97 o 
   0  10  24        0.63        3.24      1.78 o 
   1  10  24       15.54       15.27      2.72 o 
   1   0  25        5.77        5.83      1.37 o 
   2   0  25      223.95      217.26      5.29 o 
   3   0  25        0.16        0.31      1.67 o 
   4   0  25       53.45       53.44      6.07 o 
   5   0  25      333.41      321.28     14.43 o 
   6   0  25      192.47      176.64     10.56 o 
   7   0  25       13.95       18.93      3.35 o 
  -7   1  25        6.00       11.09      2.93 o 
  -6   1  25       91.44       94.42      5.30 o 
  -5   1  25        3.52        2.99      1.50 o 
  -4   1  25      102.64       94.35      5.20 o 
  -3   1  25      235.64      230.29      7.59 o 
  -2   1  25       23.44       26.97      1.69 o 
  -1   1  25      373.44      400.84      5.64 o 
   0   1  25       91.90       89.14      3.33 o 
   1   1  25      368.30      398.24      8.10 o 
   2   1  25       22.88       28.97      2.02 o 
   3   1  25      235.04      227.26     11.30 o 
   4   1  25      101.73       86.07      7.22 o 
   5   1  25        3.65        4.39      1.99 o 
   6   1  25       91.56       87.12      7.22 o 
   7   1  25        5.96        2.41      1.46 o 
  -7   2  25       14.18        9.20      2.61 o 
  -6   2  25       26.86       23.70      2.84 o 
  -5   2  25       57.87       56.69      8.52 o 
  -4   2  25      465.13      466.75     11.78 o 
  -3   2  25      102.44       84.65      3.90 o 
  -2   2  25      395.48      426.49      6.44 o 
  -1   2  25      126.23      113.67      3.05 o 
   0   2  25       89.39       97.00      4.14 o 
   1   2  25      129.43      114.47      4.43 o 
   2   2  25      395.92      416.06      8.36 o 
   3   2  25      103.45       98.73      7.01 o 
   4   2  25      463.00      477.43     15.69 o 
   5   2  25       57.81       47.79      5.02 o 
  -7   3  25       27.07       32.73      4.18 o 
  -6   3  25       50.84       47.91      3.04 o 
  -5   3  25      172.07      164.89      7.24 o 
  -4   3  25      147.73      146.75      6.86 o 
  -3   3  25      139.36      138.32      4.48 o 
  -2   3  25      195.76      209.60      5.26 o 
  -1   3  25       36.46       32.48      2.06 o 
   0   3  25      183.29      190.27      4.84 o 
   1   3  25       36.03       29.84      1.97 o 
   2   3  25      195.37      213.18      5.08 o 
  -7   4  25        0.52       -0.85      0.85 o 
  -6   4  25       71.37       65.99      3.46 o 
  -5   4  25       21.23       18.59      2.69 o 
  -4   4  25      116.04      109.13      4.77 o 
  -3   4  25       69.45       82.76      3.53 o 
  -2   4  25       55.42       57.72      3.34 o 
  -1   4  25       40.33       43.14      2.47 o 
   0   4  25        1.21        1.73      1.43 o 
   1   4  25       40.96       36.92      2.55 o 
   2   4  25       55.79       63.06      3.34 o 
   3   4  25       70.08      103.22      7.32 o 
   4   4  25      117.45      120.27      7.95 o 
  -6   5  25        7.41        7.84      1.27 o 
  -5   5  25      118.79      111.76      5.80 o 
  -4   5  25       16.97        7.26      2.35 o 
  -3   5  25       84.56       84.83      4.26 o 
  -2   5  25      245.27      241.93     10.56 o 
  -1   5  25        7.60        7.35      1.61 o 
   0   5  25      109.72      126.28      4.99 o 
   1   5  25        7.87        4.47      3.03 o 
   2   5  25      244.08      245.16      6.61 o 
   3   5  25       84.93       92.73      5.01 o 
  -6   6  25        4.09        5.76      1.37 o 
  -5   6  25        0.97        3.87      1.99 o 
  -4   6  25       25.04       16.54      2.38 o 
  -3   6  25       51.26       66.72      6.59 o 
  -2   6  25      116.98      109.38      4.58 o 
  -1   6  25      117.93      131.72      5.03 o 
   0   6  25       34.15       25.92      3.14 o 
   1   6  25      119.01      133.16      6.43 o 
   2   6  25      118.38      110.75      5.88 o 
   3   6  25       51.66       61.58      4.23 o 
   4   6  25       25.61       23.01      3.77 o 
  -5   7  25       15.42       10.46      2.61 o 
  -4   7  25      109.39      116.40      7.84 o 
  -3   7  25        6.08        4.81      2.20 o 
  -2   7  25       15.83       14.85      2.36 o 
  -1   7  25      342.52      342.08     18.88 o 
   0   7  25        0.02        4.42      1.67 o 
   1   7  25      343.30      354.97     12.86 o 
   2   7  25       15.97       17.45      2.03 o 
   3   7  25        5.99        7.13      1.33 o 
   4   7  25      110.27      127.17      7.95 o 
  -4   8  25        4.04        7.63      2.41 o 
  -3   8  25       22.37       17.47      3.35 o 
  -2   8  25        9.74       14.33      2.93 o 
  -1   8  25       44.11       54.38      4.44 o 
   0   8  25       18.50       20.61      2.48 o 
   1   8  25       44.00       54.76      3.90 o 
   2   8  25        9.45        8.89      2.61 o 
   3   8  25       22.19       16.77      2.82 o 
  -3   9  25       31.14       37.34      3.87 o 
  -2   9  25       30.13       30.43      3.97 o 
  -1   9  25       25.29       21.75      3.35 o 
   0   9  25       13.07       15.58      2.93 o 
   1   9  25       25.49       30.85      4.18 o 
   2   9  25       30.04       35.45      4.08 o 
   0   0  26       43.54       35.07      3.14 o 
   1   0  26      449.26      530.74      9.58 o 
   2   0  26      245.94      230.21      5.54 o 
   3   0  26       37.56       53.02      5.96 o 
   4   0  26      577.80      532.12     18.41 o 
   5   0  26       20.94       16.94      3.45 o 
   6   0  26      265.44      262.82     12.55 o 
   7   0  26       32.85       30.22      4.08 o 
  -7   1  26       39.86       27.30      3.97 o 
  -6   1  26      103.25       83.05      6.95 o 
  -5   1  26       22.71       21.84      2.71 o 
  -4   1  26      244.10      258.24      8.54 o 
  -3   1  26       34.37       32.73      3.04 o 
  -2   1  26      165.27      181.30      4.31 o 
  -1   1  26       60.05       62.41      2.52 o 
   0   1  26        3.61        2.41      0.94 o 
   1   1  26       60.98       62.68      3.39 o 
   2   1  26      166.27      185.55      4.98 o 
   3   1  26       34.58       35.98      4.71 o 
   4   1  26      244.04      269.30     12.76 o 
   5   1  26       22.88       26.46      4.29 o 
   6   1  26      104.39       94.54      7.32 o 
   7   1  26       40.08       28.97      3.77 o 
  -7   2  26       40.60       40.79      4.71 o 
  -6   2  26       39.04       33.55      4.65 o 
  -5   2  26       13.76       19.63      2.54 o 
  -4   2  26      138.75      136.56      6.47 o 
  -3   2  26       59.96       54.16      2.79 o 
  -2   2  26      248.30      241.27      4.46 o 
  -1   2  26       80.33       85.85      3.22 o 
   0   2  26      285.38      274.88      6.98 o 
   1   2  26       81.49       86.75      3.96 o 
   2   2  26      249.17      237.14      6.47 o 
   4   2  26      137.65      134.81      8.47 o 
  -7   3  26        5.71        7.34      1.47 o 
  -6   3  26       69.19       61.70      4.26 o 
  -5   3  26       25.54       15.08      2.40 o 
  -4   3  26       55.35       55.84      3.50 o 
  -3   3  26      242.46      233.46      5.84 o 
  -2   3  26      152.91      138.93      4.39 o 
  -1   3  26      111.75      126.41      4.67 o 
   0   3  26       33.85       35.56      2.25 o 
   1   3  26      111.82      132.44      4.14 o 
   2   3  26      152.54      142.71      4.27 o 
   3   3  26      243.79      243.05     11.82 o 
  -7   4  26       25.39       22.43      2.25 o 
  -6   4  26        3.06        2.00      0.88 o 
  -5   4  26      134.96      117.24      6.05 o 
  -4   4  26       30.39       29.02      2.55 o 
  -3   4  26      209.71      219.90      5.73 o 
  -2   4  26      172.02      174.03      5.84 o 
  -1   4  26       89.44       86.70      3.50 o 
   0   4  26     1600.81     1596.64     14.50 o 
   1   4  26       87.88       84.49      3.86 o 
   2   4  26      171.39      175.31      6.69 o 
   5   4  26      134.85      142.65      8.37 o 
  -6   5  26        0.31       -0.80      0.80 o 
  -5   5  26       76.93       80.73      4.84 o 
  -4   5  26       57.58       59.52      4.36 o 
  -3   5  26      185.60      193.03      6.35 o 
  -2   5  26      294.28      310.93     13.81 o 
  -1   5  26      458.60      466.73      9.49 o 
   0   5  26      577.55      550.92     10.24 o 
   1   5  26      459.97      480.26     11.36 o 
   2   5  26      293.70      341.24      9.31 o 
   3   5  26      184.48      213.46     10.88 o 
  -6   6  26        5.52        9.10      2.20 o 
  -5   6  26        3.86        2.72      1.78 o 
  -4   6  26       55.47       53.02      5.65 o 
  -3   6  26       37.42       33.27      3.28 o 
  -2   6  26       48.75       41.44      2.93 o 
  -1   6  26       75.73       80.11      3.97 o 
   0   6  26       72.06       77.00      3.93 o 
   1   6  26       77.11       79.35      3.90 o 
   2   6  26       49.91       44.76      5.23 o 
   3   6  26       37.44       37.89      3.36 o 
   4   6  26       55.27       52.71      5.23 o 
  -5   7  26        2.35        1.46      1.67 o 
  -4   7  26       34.11       28.55      3.97 o 
  -3   7  26       70.40       81.05      7.01 o 
  -2   7  26       76.13       78.86      5.02 o 
  -1   7  26      257.54      250.45      9.78 o 
   0   7  26       48.95       53.36      4.10 o 
   1   7  26      258.66      269.60      8.76 o 
   2   7  26       76.73       72.93      4.50 o 
   3   7  26       70.35       81.32      3.75 o 
   4   7  26       34.12       37.13      4.08 o 
  -4   8  26        0.02       -0.42      1.26 o 
  -3   8  26       11.58       12.65      2.93 o 
  -1   8  26       60.31       55.80      3.81 o 
   0   8  26        3.21        2.73      2.25 o 
   1   8  26       60.00       56.22      3.86 o 
   2   8  26       44.84       51.04      3.82 o 
   3   8  26       11.52       17.57      3.03 o 
  -2   9  26       17.53       18.20      2.93 o 
  -1   9  26       23.98       23.32      3.35 o 
   0   9  26       26.09       29.70      3.87 o 
   1   9  26       23.88       30.12      3.87 o 
   2   9  26       17.56       15.06      2.72 o 
   1   0  27       91.62       90.77      4.34 o 
   2   0  27       10.74       10.95      1.38 o 
   3   0  27       16.68       13.07      3.03 o 
   4   0  27      512.99      454.73     17.15 o 
   5   0  27       58.64       63.80      6.59 o 
   6   0  27       14.66       19.24      3.66 o 
   7   0  27       34.93       43.51      4.60 o 
  -7   1  27        7.55       10.67      2.72 o 
  -6   1  27       45.93       58.18      3.97 o 
  -5   1  27       15.83       12.47      2.11 o 
  -4   1  27      322.17      322.22     15.06 o 
  -3   1  27        9.13        9.56      1.61 o 
  -2   1  27      231.96      253.98      5.19 o 
  -1   1  27      131.20      125.52      4.03 o 
   0   1  27      127.09      135.87      4.34 o 
   1   1  27      131.76      123.47      4.12 o 
   2   1  27      233.63      258.57      7.73 o 
   3   1  27        8.73        5.54      2.41 o 
   4   1  27      323.93      323.58     14.01 o 
   5   1  27       16.04       15.06      3.45 o 
   6   1  27       45.80       49.99      5.33 o 
   7   1  27        7.61       11.71      2.41 o 
  -7   2  27       31.65       23.11      3.56 o 
  -6   2  27       50.76       56.16      4.03 o 
  -5   2  27       29.70       23.44      2.81 o 
  -4   2  27      279.01      254.40     10.20 o 
  -3   2  27       15.81       16.56      1.67 o 
  -2   2  27      269.75      253.94      5.21 o 
  -1   2  27      229.91      196.62      4.97 o 
   0   2  27       24.59       23.84      2.25 o 
   1   2  27      229.25      189.47      5.93 o 
   2   2  27      268.00      247.19      6.74 o 
   3   2  27       15.81       14.96      3.45 o 
  -7   3  27        1.03       -1.15      1.46 o 
  -6   3  27       47.94       33.41      2.55 o 
  -5   3  27       42.09       38.43      3.81 o 
  -4   3  27      164.33      146.98      5.59 o 
  -3   3  27       81.53       82.73      3.59 o 
  -2   3  27      378.99      402.78      7.57 o 
  -1   3  27      129.43      127.35      4.22 o 
   0   3  27        4.05        1.17      1.22 o 
   1   3  27      127.22      124.00      4.72 o 
   2   3  27      376.49      400.57      8.44 o 
   3   3  27       81.69       79.27      6.90 o 
   4   3  27      163.95      179.05     10.35 o 
  -6   4  27       20.16       18.00      2.32 o 
  -5   4  27       11.86       10.18      2.14 o 
  -4   4  27       90.05       78.45      4.06 o 
  -3   4  27      216.67      249.88      6.13 o 
  -2   4  27      110.74      108.08      5.57 o 
  -1   4  27      404.43      425.83      8.96 o 
   0   4  27      499.65      472.22      8.05 o 
   1   4  27      402.02      437.13      8.65 o 
   2   4  27      110.51      116.90     13.44 o 
  -6   5  27        7.08       14.78      1.55 o 
  -5   5  27        9.34        6.67      1.80 o 
  -4   5  27       55.79       49.46      3.96 o 
  -3   5  27       13.13        5.44      1.96 o 
  -2   5  27      127.50      115.93      6.17 o 
  -1   5  27       97.89      112.13      5.94 o 
   0   5  27        3.64        9.09      1.91 o 
   1   5  27       98.32       94.83      6.64 o 
   2   5  27      127.06      120.35      5.65 o 
  -5   6  27       13.82       12.45      2.61 o 
  -4   6  27       16.07       15.16      3.03 o 
  -3   6  27       26.26       27.98      2.93 o 
  -2   6  27       65.90       61.61      6.22 o 
  -1   6  27      118.27      117.88      5.20 o 
   0   6  27       32.55       36.54      2.77 o 
   1   6  27      118.12      120.28      4.71 o 
   2   6  27       65.04       71.64      6.38 o 
   3   6  27       25.99       26.98      3.77 o 
  -5   7  27       21.40       21.23      3.03 o 
  -4   7  27       12.83       14.96      3.03 o 
  -3   7  27        5.15        7.95      2.82 o 
  -2   7  27       41.17       36.92      4.71 o 
  -1   7  27       10.60       10.39      2.56 o 
   0   7  27       66.57       65.00      4.44 o 
   1   7  27       10.66        9.46      2.30 o 
   2   7  27       41.56       46.05      3.59 o 
   3   7  27        5.22        7.68      1.65 o 
   4   7  27       13.09       14.54      2.51 o 
  -4   8  27       10.75       13.81      2.61 o 
  -3   8  27       38.90       32.84      4.08 o 
  -2   8  27       52.96       57.31      5.44 o 
  -1   8  27       12.00       14.66      2.18 o 
   0   8  27        1.23        2.03      1.62 o 
   1   8  27       11.87       14.03      1.98 o 
   2   8  27       52.98       58.04      3.57 o 
   3   8  27       38.91       37.02      3.77 o 
  -2   9  27       23.09       24.37      3.24 o 
  -1   9  27       27.13       31.79      3.66 o 
   0   9  27       21.89       23.11      3.35 o 
   1   9  27       27.47       28.97      3.66 o 
   2   9  27       23.53       29.18      3.35 o 
   0   0  28      274.98      299.68      9.99 o 
   1   0  28        0.33        0.92      1.01 o 
   2   0  28       11.95       10.58      1.52 o 
   3   0  28      141.83      133.96     14.01 o 
   4   0  28       98.63       96.22      8.05 o 
   5   0  28       74.92       71.33      6.80 o 
   6   0  28        2.41        3.97      1.88 o 
   7   0  28       18.37       23.74      3.35 o 
  -7   1  28       56.78       59.40      5.23 o 
  -6   1  28      116.42      120.79      8.47 o 
  -5   1  28       73.99       83.46      7.63 o 
  -4   1  28       81.10       82.41      7.84 o 
  -3   1  28        2.36        0.27      1.59 o 
  -2   1  28       69.85       66.55      2.78 o 
  -1   1  28       80.45       79.53      3.29 o 
   0   1  28      242.56      263.48      6.15 o 
   1   1  28       79.84       76.06      3.36 o 
   2   1  28       70.25       73.20      3.36 o 
   3   1  28        2.38        1.73      1.26 o 
   4   1  28       80.73       80.53      7.32 o 
   5   1  28       75.83       86.28      7.22 o 
   6   1  28      115.78      117.87      7.74 o 
   7   1  28       57.07       50.20      4.39 o 
  -7   2  28        2.24        1.75      0.90 o 
  -6   2  28       54.84       53.64      3.84 o 
  -5   2  28       18.78       16.03      2.46 o 
  -4   2  28      451.18      445.07      9.59 o 
  -3   2  28       47.49       48.65      2.76 o 
  -2   2  28      284.57      264.37      6.23 o 
  -1   2  28       82.01       71.84      3.74 o 
   0   2  28        2.72        0.52      1.09 o 
   1   2  28       81.17       58.00      3.46 o 
   2   2  28      283.49      268.39      7.14 o 
   3   2  28       46.95       41.73      5.33 o 
   4   2  28      453.03      447.93     16.94 o 
   7   2  28        2.23        4.08      1.67 o 
  -6   3  28       13.46       13.70      1.68 o 
  -5   3  28       39.70       42.07      2.97 o 
  -4   3  28       27.23       29.95      2.65 o 
  -3   3  28       67.81       74.61      3.42 o 
  -2   3  28      364.59      370.98      6.49 o 
  -1   3  28       80.68       71.23      3.27 o 
   0   3  28      145.82      158.03      5.92 o 
   1   3  28       81.10       80.27      3.92 o 
   2   3  28      362.31      358.24      8.10 o 
   3   3  28       67.60       78.75      6.90 o 
   4   3  28       27.20       25.73      4.29 o 
   5   3  28       39.45       36.81      4.71 o 
   6   3  28       13.54       12.65      2.61 o 
  -6   4  28        9.21        5.90      1.58 o 
  -5   4  28       43.40       40.94      3.53 o 
  -4   4  28      254.01      262.33      8.22 o 
  -3   4  28       48.67       54.28      2.99 o 
  -2   4  28       68.99       65.57      4.42 o 
  -1   4  28      370.61      369.58      8.47 o 
   0   4  28       99.88       94.61      3.73 o 
   1   4  28      374.75      395.76      8.32 o 
   2   4  28       69.99       78.77      4.66 o 
  -6   5  28       27.40       30.96      4.29 o 
  -5   5  28        7.67       14.97      2.17 o 
  -4   5  28       39.90       51.46      4.03 o 
  -3   5  28       79.05       93.39      5.36 o 
  -2   5  28       89.29       88.96      5.36 o 
  -1   5  28       15.59       12.57      2.98 o 
   0   5  28      671.01      721.46     11.77 o 
   1   5  28       15.27       11.16      1.70 o 
   2   5  28       88.96       93.35      5.12 o 
  -5   6  28        2.94        5.23      2.09 o 
  -4   6  28        7.88        7.47      1.66 o 
  -3   6  28       56.29       68.07      4.40 o 
  -2   6  28       11.35       13.79      2.24 o 
  -1   6  28       36.41       45.32      3.08 o 
   0   6  28        0.12        0.08      1.21 o 
   1   6  28       36.81       41.47      2.86 o 
   2   6  28       11.53       15.18      2.48 o 
   3   6  28       56.10       65.89      5.54 o 
  -4   7  28       36.19       34.83      4.18 o 
  -3   7  28       15.39       12.55      3.03 o 
  -2   7  28      112.12      109.40      7.74 o 
  -1   7  28       89.60       82.76      4.81 o 
   0   7  28        3.29        7.05      1.88 o 
   1   7  28       88.83       89.43      4.95 o 
   2   7  28      112.90      107.01      5.21 o 
   3   7  28       15.44       15.78      2.03 o 
   4   7  28       35.61       39.64      3.97 o 
  -3   8  28       10.81        7.22      2.20 o 
  -2   8  28       29.74       33.05      4.18 o 
  -1   8  28       83.65       75.02      4.21 o 
   0   8  28        0.98        1.60      1.41 o 
   1   8  28       84.32       79.78      6.22 o 
   2   8  28       29.64       30.96      2.56 o 
   0   9  28       18.72       23.01      3.14 o 
   1   9  28        3.54        2.30      1.36 o 
   1   0  29        0.93        3.25      1.06 o 
   2   0  29       19.34       21.98      2.06 o 
   3   0  29       24.81       21.81      2.96 o 
   4   0  29       47.47       36.28      3.75 o 
   5   0  29        8.56        5.23      2.20 o 
   6   0  29        0.41       -0.73      1.78 o 
   7   0  29        0.00        1.63      1.88 o 
  -7   1  29        3.60        5.01      2.35 o 
  -6   1  29        1.56        1.78      1.67 o 
  -5   1  29        5.03        2.82      2.20 o 
  -4   1  29      371.34      359.80     11.20 o 
  -3   1  29       79.82       84.08      5.54 o 
  -2   1  29      363.99      379.73      6.54 o 
  -1   1  29      338.80      316.78      5.96 o 
   0   1  29     1166.28     1178.93     15.93 o 
   1   1  29      341.50      336.16      7.03 o 
   2   1  29      361.32      376.21      8.62 o 
   3   1  29       80.57       81.51      5.20 o 
   4   1  29      372.06      379.54     11.04 o 
   5   1  29        5.00        4.71      2.20 o 
   6   1  29        1.59        1.26      1.46 o 
   7   1  29        3.51        5.86      1.88 o 
  -6   2  29       45.17       46.92      2.84 o 
  -5   2  29      157.01      160.93      5.56 o 
  -4   2  29       49.19       58.12      3.54 o 
  -3   2  29      407.54      387.26     10.67 o 
  -2   2  29       16.48       16.87      2.04 o 
  -1   2  29       45.19       42.96      2.66 o 
   0   2  29      121.06      114.12      6.77 o 
   1   2  29       43.99       45.93      3.11 o 
   2   2  29       16.66       19.08      2.20 o 
   3   2  29      408.40      366.57     15.48 o 
   4   2  29       48.95       52.50      6.07 o 
   5   2  29      156.82      155.52      9.62 o 
   6   2  29       44.97       48.74      5.12 o 
  -6   3  29       28.62       30.00      2.26 o 
  -5   3  29       39.16       37.14      3.30 o 
  -4   3  29       18.60       20.73      2.16 o 
  -3   3  29       73.51       77.55      3.50 o 
  -2   3  29      149.61      150.73      8.29 o 
  -1   3  29      175.86      177.86      5.13 o 
   0   3  29      230.46      227.52      5.79 o 
   1   3  29      175.25      174.29      5.79 o 
   2   3  29      148.57      150.92      7.63 o 
   3   3  29       73.46       85.45      7.22 o 
   4   3  29       18.71       16.52      3.45 o 
   5   3  29       39.20       38.70      4.60 o 
   6   3  29       28.76       25.10      3.35 o 
  -6   4  29       62.67       70.00      4.13 o 
  -5   4  29        8.45        4.91      1.58 o 
  -4   4  29        6.56        8.40      2.48 o 
  -3   4  29      298.23      280.66     10.02 o 
  -2   4  29       97.89       94.03      4.41 o 
  -1   4  29       65.76       59.17      3.55 o 
   0   4  29       30.07       35.70      2.81 o 
   1   4  29       66.37       64.46      4.25 o 
   2   4  29       98.04      100.92      7.53 o 
  -5   5  29        5.49        3.66      1.99 o 
  -4   5  29        4.77        1.36      1.78 o 
  -3   5  29       18.67       17.36      2.48 o 
  -2   5  29       45.36       44.07      3.84 o 
  -1   5  29      119.03      115.68      6.02 o 
   0   5  29        1.74        2.91      1.65 o 
   1   5  29      119.16      117.98      4.78 o 
   2   5  29       45.41       37.44      4.71 o 
  -5   6  29       43.83       43.93      4.29 o 
  -4   6  29       20.06       18.28      2.30 o 
  -3   6  29       12.30       13.65      2.11 o 
  -2   6  29       83.37       84.85      4.87 o 
  -1   6  29      232.51      231.68      7.88 o 
   0   6  29       29.24       29.46      2.41 o 
   1   6  29      232.69      238.75      6.43 o 
   2   6  29       83.25       88.82      7.01 o 
  -4   7  29        5.28        3.97      1.78 o 
  -3   7  29       24.12       24.68      3.77 o 
  -2   7  29        5.61        4.09      1.47 o 
  -1   7  29        9.11        3.14      2.09 o 
   0   7  29       46.07       36.61      3.25 o 
   1   7  29        8.90        7.54      1.85 o 
   2   7  29        5.69        4.13      1.41 o 
   3   7  29       24.53       22.17      3.24 o 
   4   7  29        4.93        3.03      1.46 o 
  -3   8  29        8.74       10.14      2.20 o 
  -2   8  29       24.96       29.39      3.77 o 
  -1   8  29        7.38        6.90      2.09 o 
   0   8  29        8.85        6.36      2.20 o 
   1   8  29        7.19        8.81      1.63 o 
   2   8  29       25.08       27.84      4.55 o 
   0   0  30      192.40      186.61      9.31 o 
   1   0  30      139.82      147.96      4.80 o 
   2   0  30      522.46      520.59     10.18 o 
   3   0  30       32.13       26.58      3.18 o 
   4   0  30       24.68       23.48      3.14 o 
   5   0  30        0.05        0.91      1.50 o 
   6   0  30        2.86        3.16      1.37 o 
  -6   1  30       40.80       36.79      3.82 o 
  -5   1  30       15.75       10.41      2.03 o 
  -4   1  30       30.75       35.36      3.77 o 
  -3   1  30       65.93       77.93      5.40 o 
  -2   1  30      163.24      168.47      4.84 o 
  -1   1  30        8.59       11.69      1.35 o 
   0   1  30      297.53      284.02      5.81 o 
   1   1  30        8.36        8.99      1.48 o 
   2   1  30      163.82      169.62      5.94 o 
   3   1  30       65.44       79.25      7.06 o 
   4   1  30       30.95       38.47      3.66 o 
   5   1  30       16.03       10.99      1.99 o 
   6   1  30       40.74       34.06      2.91 o 
  -6   2  30       31.65       31.24      2.88 o 
  -5   2  30       45.23       33.98      3.65 o 
  -4   2  30      106.16      111.12      6.28 o 
  -3   2  30      111.36      116.61      5.01 o 
  -2   2  30       65.28       57.04      3.43 o 
  -1   2  30       79.36       81.11      3.58 o 
   0   2  30      997.28     1072.94     12.72 o 
   1   2  30       79.32       84.45      4.29 o 
   2   2  30       64.76       58.18      3.48 o 
   3   2  30      111.89      112.85      8.68 o 
   4   2  30      106.70       87.54      7.63 o 
   5   2  30       45.77       45.18      5.33 o 
   6   2  30       31.63       33.15      4.18 o 
  -6   3  30        3.28        3.71      1.18 o 
  -5   3  30       22.81       19.22      2.00 o 
  -4   3  30        2.06        2.62      1.11 o 
  -3   3  30        5.06        5.07      1.44 o 
  -2   3  30       90.61       87.13      4.14 o 
  -1   3  30       76.54       77.42      3.47 o 
   0   3  30        0.19        0.62      1.03 o 
   1   3  30       75.70       75.82      3.92 o 
   2   3  30       90.82       96.44      5.43 o 
   3   3  30        5.01        6.07      2.09 o 
   4   3  30        1.88        5.12      2.51 o 
   5   3  30       22.55       17.36      3.24 o 
   6   3  30        3.29        3.77      1.46 o 
  -6   4  30       13.45       11.01      1.70 o 
  -5   4  30       18.69       27.53      2.75 o 
  -4   4  30       20.79       32.27      3.14 o 
  -3   4  30       19.77       23.82      2.31 o 
  -2   4  30       83.40       92.37      4.12 o 
  -1   4  30      197.01      196.98      6.30 o 
   0   4  30      285.84      301.84      7.64 o 
   1   4  30      195.30      206.66      8.05 o 
   2   4  30       83.27      100.61      7.53 o 
  -5   5  30       10.73       14.22      2.72 o 
  -4   5  30       20.40       21.75      3.56 o 
  -3   5  30       11.31        4.51      3.14 o 
  -2   5  30      203.05      179.82      5.98 o 
  -1   5  30      178.84      183.14      7.46 o 
   0   5  30      148.73      158.02      6.83 o 
   1   5  30      179.17      183.93      7.25 o 
  -4   6  30       23.68       27.42      5.33 o 
  -3   6  30        0.94        4.61      2.09 o 
  -2   6  30       35.60       39.45      4.01 o 
  -1   6  30        0.56        0.16      1.24 o 
   0   6  30        8.94        7.35      1.80 o 
   1   6  30        0.57        4.22      1.31 o 
   2   6  30       35.89       35.66      4.81 o 
   3   6  30        0.85        1.99      1.57 o 
  -4   7  30       15.77       18.83      2.82 o 
  -3   7  30        9.44        4.81      2.09 o 
  -2   7  30       25.61       33.05      4.18 o 
  -1   7  30      245.43      233.54     10.77 o 
   0   7  30        1.43        2.51      2.09 o 
   1   7  30      246.52      248.53      7.76 o 
   2   7  30       25.41       31.48      3.87 o 
   3   7  30        9.30        9.41      2.09 o 
  -2   8  30       21.22       28.55      3.56 o 
   0   8  30        3.79        4.81      1.78 o 
   1   8  30       48.59       55.85      4.60 o 
   1   0  31       12.46       12.73      1.66 o 
   2   0  31      256.82      258.89      7.33 o 
   3   0  31       42.50       34.14      3.55 o 
   4   0  31      265.07      265.20      9.35 o 
   5   0  31       12.31       14.12      2.33 o 
   6   0  31        0.01        0.30      1.20 o 
  -6   1  31        6.47        6.48      1.63 o 
  -5   1  31       16.94       19.73      2.58 o 
  -4   1  31      129.95      129.37      6.69 o 
  -3   1  31      181.80      167.96      7.76 o 
  -2   1  31       96.21      101.27      4.56 o 
  -1   1  31      208.61      201.21      4.89 o 
   0   1  31        2.06        1.97      1.03 o 
   1   1  31      208.73      203.66      5.63 o 
   2   1  31       96.76       99.92      3.98 o 
   3   1  31      182.86      156.98     10.46 o 
   4   1  31      130.25      126.21      6.38 o 
   5   1  31       17.35       17.39      4.39 o 
   6   1  31        6.49        8.60      4.50 o 
  -6   2  31        0.50       -1.07      1.07 o 
  -5   2  31      109.16      112.63      8.47 o 
  -4   2  31      116.15      120.54      6.47 o 
  -3   2  31        3.25        5.96      1.63 o 
  -2   2  31       12.74        9.55      1.58 o 
  -1   2  31       86.07       92.68      3.82 o 
   0   2  31       43.44       49.57      2.97 o 
   1   2  31       86.73       91.52      4.44 o 
   2   2  31       12.73        9.09      1.95 o 
   3   2  31        3.10        3.14      2.30 o 
   4   2  31      115.64      115.67      8.58 o 
   5   2  31      108.87      112.01      7.84 o 
   6   2  31        0.52        1.36      1.36 o 
  -6   3  31       14.28       13.81      2.72 o 
  -5   3  31       34.78       37.04      2.54 o 
  -4   3  31        8.90       11.79      1.74 o 
  -3   3  31       85.39       86.72      4.03 o 
  -2   3  31      303.82      296.19      7.85 o 
  -1   3  31       54.97       52.71      2.90 o 
   0   3  31       87.93       98.56      3.91 o 
   1   3  31       55.00       51.39      3.27 o 
   2   3  31      305.07      293.98     12.92 o 
   3   3  31       85.07       82.94      7.01 o 
   4   3  31        8.37        5.96      2.30 o 
   5   3  31       34.85       28.55      3.77 o 
  -5   4  31        3.00        3.66      1.57 o 
  -4   4  31        1.80        1.99      1.88 o 
  -3   4  31       18.60       18.84      1.74 o 
  -2   4  31      239.83      253.30      6.05 o 
  -1   4  31       13.40       11.48      1.74 o 
   0   4  31      291.59      273.31      7.23 o 
   1   4  31       13.67       11.71      1.83 o 
   2   4  31      238.51      264.70     12.03 o 
  -5   5  31       20.03       25.39      2.33 o 
  -4   5  31       17.35       19.86      2.41 o 
  -3   5  31       39.11       37.31      3.33 o 
  -2   5  31      169.48      168.79      5.69 o 
  -1   5  31      125.87      105.97      5.66 o 
   0   5  31        2.27        2.81      1.45 o 
   1   5  31      124.86      122.60      5.83 o 
   2   5  31      169.49      162.52      9.73 o 
  -4   6  31       16.24       12.48      1.68 o 
  -3   6  31        8.98        4.93      1.93 o 
  -2   6  31       32.32       31.88      2.46 o 
  -1   6  31       54.38       52.35      3.75 o 
   0   6  31        6.94        2.78      1.57 o 
   1   6  31       55.27       54.09      3.68 o 
   2   6  31       32.38       27.51      3.97 o 
   3   6  31        8.87        8.16      2.41 o 
   4   6  31       16.39       18.51      2.82 o 
  -3   7  31       10.95        8.99      2.30 o 
  -2   7  31        2.31        2.30      1.67 o 
  -1   7  31       29.65       35.14      4.29 o 
   0   7  31        4.49        5.75      2.20 o 
   1   7  31       29.58       27.92      3.87 o 
   2   7  31        2.29        1.46      1.57 o 
   3   7  31       10.95       11.92      2.30 o 
  -1   8  31       40.35       40.37      3.97 o 
   0   8  31        0.34        0.52      1.05 o 
   0   0  32      349.61      309.54      9.96 o 
   1   0  32        3.61        3.55      1.30 o 
   2   0  32        3.25        4.42      1.33 o 
   3   0  32       20.70       18.09      4.29 o 
   4   0  32       27.65       31.77      3.87 o 
   5   0  32        1.78        1.73      1.41 o 
   6   0  32       45.96       60.66      3.70 o 
  -6   1  32       42.57       41.47      3.11 o 
  -5   1  32       13.02       12.43      2.30 o 
  -4   1  32       96.98       97.93      5.80 o 
  -3   1  32       19.09       24.68      4.60 o 
  -2   1  32      103.19      106.96      4.94 o 
  -1   1  32       18.41       20.46      1.72 o 
   0   1  32       63.24       59.98      2.76 o 
   1   1  32       18.47       19.61      1.97 o 
   2   1  32      103.46      108.79      4.12 o 
   3   1  32       18.98       20.29      4.18 o 
   4   1  32       97.48      102.18      8.26 o 
   5   1  32       12.62       11.83      1.88 o 
   6   1  32       42.95       41.62      4.50 o 
  -6   2  32       30.97       34.87      2.81 o 
  -5   2  32        0.81        1.18      2.51 o 
  -4   2  32        8.70        8.25      1.92 o 
  -3   2  32      225.51      214.61     12.13 o 
  -2   2  32      157.23      160.40      6.32 o 
  -1   2  32       88.22      114.80      4.29 o 
   0   2  32      190.32      176.63      5.30 o 
   1   2  32       86.99      116.55      4.99 o 
   2   2  32      157.08      152.09      6.95 o 
   3   2  32      226.01      212.10     11.61 o 
   4   2  32        8.92        4.81      2.30 o 
   5   2  32        0.79        0.63      1.78 o 
   6   2  32       30.87       27.71      3.45 o 
  -5   3  32        8.51        9.00      1.29 o 
  -4   3  32      185.27      187.27      6.80 o 
  -3   3  32        0.27        0.52      1.88 o 
  -2   3  32       31.60       35.03      2.83 o 
  -1   3  32       85.22      110.59      4.10 o 
   0   3  32        0.01        1.84      1.17 o 
   1   3  32       85.83      101.18      4.50 o 
   2   3  32       31.57       37.29      5.12 o 
   3   3  32        0.29        2.51      1.78 o 
   4   3  32      184.89      174.97      9.62 o 
   5   3  32        8.57        8.26      2.20 o 
  -5   4  32        2.62        0.00      1.26 o 
  -4   4  32        5.78        3.66      1.88 o 
  -3   4  32       45.97       51.37      3.13 o 
  -2   4  32       54.99       52.94      2.81 o 
  -1   4  32        1.66        0.11      1.19 o 
   0   4  32        4.73        4.96      1.40 o 
   1   4  32        1.68        1.03      1.03 o 
  -4   5  32        2.18        0.42      3.09 o 
  -3   5  32        6.79        7.26      3.45 o 
  -2   5  32      113.04      112.72      4.57 o 
  -1   5  32        2.58        4.83      1.63 o 
   0   5  32        0.84        1.63      2.35 o 
   1   5  32        2.55        4.02      2.20 o 
   2   5  32      113.15      108.56      7.84 o 
  -4   6  32        3.63        5.33      1.78 o 
  -3   6  32        0.33        5.11      1.35 o 
  -2   6  32       13.98       16.01      1.79 o 
  -1   6  32       20.25       16.04      2.25 o 
   0   6  32       91.91       82.06      4.47 o 
   1   6  32       19.87       18.83      3.45 o 
   2   6  32       14.05       13.39      2.93 o 
   3   6  32        0.43       -0.21      1.46 o 
   4   6  32        3.58        1.15      1.05 o 
  -2   7  32       12.73       12.24      2.51 o 
  -1   7  32       43.61       48.72      3.71 o 
   0   7  32       30.98       32.00      3.97 o 
   1   7  32       43.55       49.15      4.60 o 
   2   7  32       12.77       10.98      2.30 o 
   1   0  33       93.49       86.28      4.20 o 
   2   0  33        0.50        2.48      1.15 o 
   3   0  33        5.32        3.56      2.30 o 
   4   0  33      243.24      233.22     12.24 o 
   5   0  33        7.18        6.59      2.51 o 
   6   0  33       10.70       13.07      2.41 o 
  -6   1  33       61.92       57.94      4.92 o 
  -5   1  33       11.38       11.65      3.29 o 
  -4   1  33       16.01       17.05      3.77 o 
  -3   1  33       69.47       71.64      7.11 o 
  -2   1  33       40.96       46.95      3.32 o 
  -1   1  33       19.17       20.89      2.05 o 
   0   1  33      471.97      461.26      7.42 o 
   1   1  33       18.90       20.22      1.90 o 
   2   1  33       40.32       40.47      2.59 o 
   3   1  33       69.07       62.89      5.70 o 
   4   1  33       15.92       16.84      3.66 o 
   5   1  33       11.17        7.63      2.20 o 
   6   1  33       61.82       54.70      4.71 o 
  -5   2  33        0.47        1.26      1.67 o 
  -4   2  33       60.20       57.63      6.17 o 
  -3   2  33      112.13      126.86      9.20 o 
  -2   2  33       46.55       42.82      3.09 o 
  -1   2  33      212.80      211.48      5.71 o 
   0   2  33      113.33      112.80      4.24 o 
   1   2  33      210.98      204.11      6.54 o 
   2   2  33       46.92       42.01      3.77 o 
   3   2  33      111.91      127.07      8.89 o 
   4   2  33       60.43       64.32      6.17 o 
   5   2  33        0.44       -1.88      1.88 o 
  -5   3  33        1.75        6.28      1.78 o 
  -4   3  33       57.17       64.01      5.96 o 
  -3   3  33       12.51       11.56      2.18 o 
  -2   3  33       83.27       88.38      4.29 o 
  -1   3  33       17.53       16.83      1.73 o 
   0   3  33      507.56      513.90      8.64 o 
   1   3  33       17.69       19.53      1.88 o 
   2   3  33       82.81       83.04      4.92 o 
   3   3  33       12.36       10.88      2.93 o 
   4   3  33       56.77       55.22      5.44 o 
   5   3  33        1.75        1.05      1.15 o 
  -5   4  33        4.15        3.24      1.67 o 
  -4   4  33        2.39        3.62      1.22 o 
  -3   4  33       58.19       46.03      3.61 o 
  -2   4  33       17.64       11.70      1.72 o 
  -1   4  33       52.78       67.00      4.75 o 
   0   4  33        2.48        2.11      1.17 o 
   1   4  33       53.53       66.08      4.44 o 
  -4   5  33       10.60       11.03      1.66 o 
  -3   5  33       10.89        8.99      2.20 o 
  -2   5  33       40.36       42.23      2.80 o 
  -1   5  33       77.83       80.58      3.78 o 
   0   5  33        5.36        5.38      1.61 o 
   1   5  33       76.92       82.40      4.67 o 
   2   5  33       40.07       37.75      4.60 o 
   3   5  33       10.91       11.19      2.82 o 
  -3   6  33       21.90       19.22      2.00 o 
  -2   6  33       29.91       33.44      2.29 o 
  -1   6  33       29.65       33.17      2.31 o 
   0   6  33       54.29       66.87      3.90 o 
   1   6  33       29.69       32.32      4.18 o 
   2   6  33       29.60       32.53      3.97 o 
   3   6  33       21.40       18.41      3.03 o 
  -2   7  33        1.88       -0.10      1.57 o 
  -1   7  33        5.07        4.08      1.21 o 
   0   7  33       10.21        5.12      1.88 o 
   1   7  33        5.16        3.56      1.67 o 
   2   7  33        1.87        1.05      1.05 o 
   0   0  34      108.76      127.81      6.41 o 
   1   0  34       24.48       28.83      2.30 o 
   2   0  34       42.48       40.21      3.76 o 
   3   0  34       67.87       68.95      4.76 o 
   4   0  34        6.37       12.34      3.66 o 
   5   0  34        5.24       15.06      2.93 o 
  -5   1  34        6.26        3.35      1.88 o 
  -4   1  34       69.15       69.76      6.59 o 
  -3   1  34       69.66       75.09      5.07 o 
  -2   1  34      109.26      104.49      6.06 o 
  -1   1  34       49.71       53.50      2.95 o 
   0   1  34       12.45       16.59      1.72 o 
   1   1  34       49.77       58.78      2.71 o 
   2   1  34      109.12      101.71      4.51 o 
   3   1  34       69.93       81.03      4.93 o 
   4   1  34       68.45       68.27      4.24 o 
   5   1  34        6.44        6.17      2.30 o 
  -5   2  34       16.63       22.38      3.45 o 
  -4   2  34       23.11       30.22      4.29 o 
  -3   2  34       43.96       50.67      4.14 o 
  -2   2  34        7.84        7.16      1.46 o 
  -1   2  34       12.14        7.43      1.31 o 
   0   2  34        0.03        0.62      1.04 o 
   1   2  34       11.98        8.63      1.90 o 
   2   2  34        7.85        8.47      1.95 o 
   3   2  34       43.48       46.75      5.44 o 
   4   2  34       22.91       27.61      4.08 o 
   5   2  34       16.60       19.98      3.14 o 
  -5   3  34        8.29        7.95      2.09 o 
  -4   3  34       15.43       17.11      2.88 o 
  -3   3  34       17.75       11.27      2.07 o 
  -2   3  34       18.87       13.25      2.13 o 
  -1   3  34      195.38      202.87      5.37 o 
   0   3  34       82.78       79.44      3.43 o 
   1   3  34      194.34      194.30      5.23 o 
   2   3  34       18.91       18.20      3.45 o 
   3   3  34       17.96       13.49      2.82 o 
   4   3  34       15.54       21.23      3.35 o 
  -4   4  34        8.94        6.69      2.20 o 
  -3   4  34       20.71       15.58      3.14 o 
  -2   4  34      121.18      122.92      4.66 o 
  -1   4  34       31.80       30.29      2.44 o 
   0   4  34        1.22        4.53      1.24 o 
   1   4  34       31.80       34.68      5.75 o 
   2   4  34      120.83      121.53      8.26 o 
  -3   5  34       15.08       11.30      1.70 o 
  -2   5  34       72.98       76.71      3.98 o 
  -1   5  34       24.07       25.87      2.25 o 
   0   5  34        4.75        2.01      1.32 o 
   1   5  34       23.88       28.49      2.82 o 
   2   5  34       73.38       83.56      6.48 o 
   3   5  34       15.12       12.03      2.61 o 
   4   5  34        8.54       10.77      2.20 o 
  -2   6  34        6.06        7.29      1.57 o 
  -1   6  34        0.38       -0.79      0.79 o 
   0   6  34       96.74       99.14      5.23 o 
   1   6  34        0.34        1.57      1.67 o 
   2   6  34        6.13        5.54      2.09 o 
   3   6  34       28.08       25.62      3.24 o 
  -1   7  34        7.43        9.83      2.20 o 
   0   7  34        2.61        3.45      1.57 o 
   1   7  34        7.70        7.01      1.99 o 
   1   0  35        0.19        0.10      1.05 o 
   2   0  35       87.53       97.64      5.60 o 
   3   0  35       12.84       13.27      2.21 o 
   4   0  35       80.32       76.30      4.50 o 
   5   0  35        3.24        1.14      0.93 o 
  -5   1  35       58.34       60.18      3.66 o 
  -4   1  35       47.23       45.25      3.59 o 
  -3   1  35       64.29       63.18      4.47 o 
  -2   1  35       54.59       47.08      5.23 o 
  -1   1  35       87.91      102.54      3.94 o 
   0   1  35        1.18        0.03      0.99 o 
   1   1  35       87.08       97.21      3.37 o 
   2   1  35       54.95       47.33      3.80 o 
   3   1  35       63.78       65.40      4.55 o 
   4   1  35       46.98       43.83      3.34 o 
   5   1  35       58.56       55.64      5.02 o 
  -5   2  35        2.44        3.40      1.10 o 
  -4   2  35       35.25       35.22      3.17 o 
  -3   2  35       13.52       13.76      2.38 o 
  -2   2  35       13.23       21.40      2.36 o 
  -1   2  35       14.61       12.46      1.55 o 
   0   2  35        0.68        1.17      1.05 o 
   1   2  35       14.10       14.96      2.05 o 
   2   2  35       13.26       14.43      3.35 o 
   3   2  35       13.20       10.77      2.61 o 
   4   2  35       35.32       39.22      4.50 o 
   5   2  35        2.51        2.61      1.36 o 
  -4   3  35        6.56        4.86      1.41 o 
  -3   3  35       44.12       53.25      4.18 o 
  -2   3  35        8.39        9.61      1.50 o 
  -1   3  35        1.78        1.75      0.87 o 
   0   3  35        0.02       -0.40      1.00 o 
   1   3  35        1.75        3.84      1.15 o 
   2   3  35        8.17       12.45      2.11 o 
   3   3  35       43.91       45.39      4.71 o 
   4   3  35        6.48        2.61      1.57 o 
  -4   4  35       27.65       29.49      3.66 o 
  -3   4  35       37.68       34.93      4.50 o 
  -2   4  35        1.30        1.90      0.99 o 
  -1   4  35       29.10       32.16      2.41 o 
   0   4  35        2.42        1.70      0.99 o 
   1   4  35       28.45       31.31      3.03 o 
   2   4  35        1.28        4.08      2.30 o 
   3   4  35       37.12       40.26      4.50 o 
  -3   5  35        0.46        2.41      1.46 o 
  -2   5  35        9.60       10.65      1.88 o 
  -1   5  35       45.50       38.42      3.18 o 
   0   5  35       36.00       28.72      2.77 o 
   1   5  35       45.52       45.39      4.92 o 
   2   5  35        9.59       11.71      2.72 o 
   3   5  35        0.52        3.03      1.26 o 
  -1   6  35        0.01        1.80      0.80 o 
   0   6  35       16.40       11.96      1.70 o 
   1   6  35        0.02        2.93      1.78 o 
   2   6  35        5.47        6.90      1.88 o 
   0   0  36       34.14       28.84      5.49 o 
   1   0  36       45.57       65.54      3.13 o 
   2   0  36       29.32       35.32      3.43 o 
   3   0  36       96.83       77.08      4.63 o 
   4   0  36       19.02       20.88      2.47 o 
   5   0  36        6.28        8.58      2.09 o 
  -4   1  36       16.02       13.39      2.00 o 
  -3   1  36        6.18        3.51      1.46 o 
  -2   1  36       17.96        8.33      2.30 o 
  -1   1  36      141.03      151.73      4.62 o 
   0   1  36       63.97       49.99      2.73 o 
   1   1  36      141.02      153.97      4.09 o 
   2   1  36       18.80       10.66      2.35 o 
   3   1  36        6.07        6.98      1.66 o 
   4   1  36       16.11       19.98      3.45 o 
  -4   2  36        6.89        6.01      1.44 o 
  -3   2  36       34.75       34.92      3.29 o 
  -2   2  36        2.95        3.61      1.55 o 
  -1   2  36       44.26       38.03      2.38 o 
   0   2  36       14.27       13.15      1.51 o 
   1   2  36       43.79       38.67      2.39 o 
   2   2  36        3.00        3.84      1.47 o 
   3   2  36       34.56       41.62      4.81 o 
   4   2  36        7.11        7.32      2.20 o 
  -4   3  36        7.37       11.76      1.78 o 
  -3   3  36       43.12       49.90      3.59 o 
  -2   3  36       18.17       23.38      2.17 o 
  -1   3  36        1.13        2.05      1.12 o 
   0   3  36       48.81       38.38      2.31 o 
   1   3  36        1.27        3.08      1.14 o 
   2   3  36       18.30       24.27      2.59 o 
   3   3  36       42.74       49.78      4.60 o 
  -3   4  36        3.13        6.17      1.88 o 
  -2   4  36       57.55       57.70      3.80 o 
  -1   4  36       31.58       32.87      2.37 o 
   0   4  36        2.53        1.23      0.90 o 
   1   4  36       31.59       34.30      3.03 o 
   2   4  36       57.07       55.22      5.23 o 
   3   4  36        3.04       -0.63      1.36 o 
  -2   5  36       13.64       13.91      2.51 o 
  -1   5  36        3.54        3.83      1.32 o 
   0   5  36       13.24       14.33      1.92 o 
   1   5  36        3.50        2.09      1.36 o 
   2   5  36       13.48       13.91      2.61 o 
   3   5  36       23.68       20.50      2.93 o 
  -1   6  36       10.30        7.43      1.99 o 
   0   6  36        3.41        5.33      1.88 o 
   1   6  36       10.36       10.14      2.20 o 
   1   0  37        7.41        6.01      1.14 o 
   2   0  37        5.62        9.54      1.88 o 
   3   0  37       55.52       58.84      5.86 o 
   4   0  37       47.86       50.92      3.35 o 
  -4   1  37        6.61        9.00      1.62 o 
  -3   1  37       53.14       62.78      4.13 o 
  -2   1  37        1.16        1.84      1.32 o 
  -1   1  37       25.23       33.12      2.61 o 
   0   1  37        6.49        4.17      1.07 o 
   1   1  37       25.55       31.94      2.14 o 
   2   1  37        1.12        1.22      0.88 o 
   3   1  37       53.12       59.93      5.75 o 
   4   1  37        6.65       12.55      2.61 o 
  -4   2  37       21.83       18.96      2.07 o 
  -3   2  37        1.64        0.47      1.11 o 
  -2   2  37        9.04        7.65      3.35 o 
  -1   2  37        4.10        6.91      1.43 o 
   0   2  37        5.19        4.02      1.01 o 
   1   2  37        4.17        6.04      1.17 o 
   2   2  37        9.16        5.57      1.62 o 
   3   2  37        1.68        4.18      1.99 o 
   4   2  37       21.89       17.36      2.82 o 
  -3   3  37       15.18       15.28      2.46 o 
  -2   3  37       78.14       71.47      3.51 o 
  -1   3  37       18.31       17.67      1.85 o 
   0   3  37        0.28        1.22      0.88 o 
   1   3  37       18.04       22.09      1.97 o 
   2   3  37       77.06       65.62      4.13 o 
   3   3  37       15.06       14.12      1.80 o 
  -3   4  37        2.81        5.65      2.09 o 
  -2   4  37        5.08        8.26      2.61 o 
  -1   4  37       14.09       10.95      1.80 o 
   0   4  37        0.01        0.78      1.18 o 
   1   4  37       14.00       13.39      2.82 o 
   2   4  37        5.31        2.20      1.46 o 
   3   4  37        2.84        4.18      1.78 o 
  -1   5  37        2.53       -0.14      2.67 o 
   0   5  37        8.75       10.98      2.56 o 
   1   5  37        2.42        1.36      1.36 o 
   2   5  37       37.52       39.53      3.97 o 
   0   0  38        8.62        7.56      1.66 o 
   1   0  38        6.28       22.30      2.20 o 
   2   0  38        0.55        0.19      1.07 o 
   3   0  38        2.65        5.12      1.50 o 
   4   0  38        3.82        4.29      1.99 o 
  -4   1  38       15.23       13.07      2.51 o 
  -3   1  38       23.01       35.19      2.99 o 
  -2   1  38        6.74       11.11      1.93 o 
  -1   1  38       10.61       12.25      1.69 o 
   0   1  38        0.78        0.75      0.76 o 
   1   1  38       10.69       10.78      1.43 o 
   2   1  38        6.95       14.43      3.14 o 
   3   1  38       23.08       36.39      2.80 o 
  -3   2  38       39.69       38.18      3.03 o 
  -2   2  38       70.33       72.80      4.28 o 
  -1   2  38       46.13       48.28      3.77 o 
   0   2  38        2.97        3.51      0.92 o 
   1   2  38       45.44       46.12      2.78 o 
   2   2  38       70.48       72.34      7.06 o 
   3   2  38       39.91       38.40      2.85 o 
  -3   3  38        6.08        4.92      1.78 o 
  -2   3  38        2.82        3.73      1.57 o 
  -1   3  38       74.39       86.07      3.63 o 
   0   3  38        9.44       14.44      1.37 o 
   1   3  38       74.55       84.76      4.25 o 
   2   3  38        2.86        2.19      1.26 o 
   3   3  38        5.76        3.87      1.67 o 
  -2   4  38        9.80       10.56      2.30 o 
  -1   4  38        1.40        0.26      0.95 o 
   0   4  38       45.53       55.16      3.44 o 
   1   4  38        1.57        2.82      1.67 o 
   2   4  38        9.90        6.80      1.78 o 
   0   5  38        8.15        8.37      1.99 o 
   1   0  39        1.83        2.84      2.14 o 
   2   0  39        4.71        4.01      1.37 o 
   3   0  39       16.41       16.73      2.93 o 
  -3   1  39        2.05        3.61      1.62 o 
  -2   1  39        2.46        4.72      1.28 o 
  -1   1  39        1.09        0.58      2.35 o 
   0   1  39       31.72       28.89      2.27 o 
   1   1  39        1.07       -1.05      1.78 o 
   2   1  39        2.51        4.92      2.09 o 
   3   1  39        2.06       -0.42      1.36 o 
  -3   2  39       15.33       15.27      2.72 o 
  -2   2  39        4.64        4.76      1.62 o 
  -1   2  39       33.20       42.51      3.29 o 
   0   2  39        0.19        0.75      0.90 o 
   1   2  39       33.45       37.81      2.88 o 
   2   2  39        4.51        5.73      1.32 o 
  -2   3  39       52.37       60.61      3.47 o 
  -1   3  39        3.41        5.48      1.09 o 
   0   3  39       25.02       25.75      2.47 o 
   1   3  39        3.29        4.89      1.18 o 
   2   3  39       52.56       56.06      4.60 o 
  -1   4  39       12.50       11.61      2.30 o 
   0   4  39        5.57        3.44      1.10 o 
   1   4  39       12.14       11.19      2.30 o 
   0   0  40       88.63       89.48      4.31 o 
   1   0  40       19.66       22.02      2.28 o 
   2   0  40        0.10        0.85      0.93 o 
  -2   1  40       38.02       42.63      2.99 o 
  -1   1  40       11.50       17.02      2.11 o 
   0   1  40       10.29        7.65      1.29 o 
   1   1  40       11.60       19.98      3.24 o 
   2   1  40       38.04       38.07      4.08 o 
  -2   2  40       29.86       36.66      2.74 o 
  -1   2  40        5.46        7.85      1.59 o 
   0   2  40       15.92       14.45      1.59 o 
   1   2  40        5.41        8.99      2.09 o 
  -1   3  40       24.19       26.36      3.45 o 
   0   3  40       59.40       61.81      4.92 o 
   1   0  41        1.98        3.14      1.67 o 
  -1   1  41       32.10       38.17      4.08 o 
   0   1  41        0.57        0.00      0.98 o 
   1   1  41       32.02       39.01      3.97 o 
   0   2  41        3.41        4.08      1.78 o 
                                                 
